# Supplementary material for: Whole genome sequence analysis of rice genotypes with contrasting response to salinity stress
Source: Sci Rep. 2020 Dec 4;10:21259. doi: 10.1038/s41598-020-78256-8 (PMC7719167; doi:10.1038/s41598-020-78256-8)
Supplement: Supplementary file 2 — Supplementary Information 2. [file 41598_2020_78256_MOESM2_ESM.xlsx]

## Sheet: Sheet1
Supplementary Table S6. List of salt tolerant QTLs identified in three mapping populations involving Pokkali and Nona Bokra as
salt tolerant donors (De Leon et al. 2016; Puram et al. 2017, 2018)17-19 to identify large effect variants in CDS and promoter regions
of genes present in the QTL intervals.
QTL	Chr	Reference$	Trait#	Genomic coordinate-start	Genomic coordinate-end	PVE (%)¥
qNa2.7	Chr2	De Leon et al. (2016)	Shoot Na+ Conc.	7769844	7939496	5.5
qNa6.5	Chr6	De Leon et al. (2016)	Shoot Na+ Conc.	5269698	5533752	5.9
qNa12.18	Chr12	De Leon et al. (2016)	Shoot Na+ Conc.	18687038	18741493	5.5
qK1.11	Chr1	De Leon et al. (2016)	Shoot K+ Conc.	11529325	11581799	16.1
qK1.38	Chr1	De Leon et al. (2016)	Shoot K+ Conc.	38794029	39047133	10.7
qNaK1.11	Chr1	De Leon et al. (2016)	Na+:K+ ratio in shoot	11529325	11581799	5.7
qNaK6.5	Chr6	De Leon et al. (2016)	Na+:K+ ratio in shoot	5269698	5533752	8.9
qlogSIS5.1b	Chr5	De Leon et al. (2016)	Log transformed salt injury score	1441967	1454837	13.3
qlogSIS6.2b	Chr6	De Leon et al. (2016)	Log transformed salt injury score	2123411	2242943	4.5
qlogSIS6.21	Chr6	De Leon et al. (2016)	Log transformed salt injury score	21253244	21256132	9.1
qlogSIS7.14	Chr7	De Leon et al. (2016)	Log transformed salt injury score	14598897	14625841	4.5
qlogSIS8.24	Chr8	De Leon et al. (2016)	Log transformed salt injury score	24763939	25110888	3.3
qlogSIS9.8	Chr9	De Leon et al. (2016)	Log transformed salt injury score	8608506	9070610	9.2
qlogSIS11.2	Chr11	De Leon et al. (2016)	Log transformed salt injury score	2838776	3716306	3.5
qCHL2.20	Chr2	De Leon et al. (2016)	Chlorophyll content (SPAD reading)	20258450	20346560	7.4
qCHL2.30	Chr2	De Leon et al. (2016)	Chlorophyll content (SPAD reading)	30353435	30402468	4.7
qCHL3.26	Chr3	De Leon et al. (2016)	Chlorophyll content (SPAD reading)	26705619	26709038	6.4
qSHL1.7b	Chr1	De Leon et al. (2016)	Shoot length	7520182	7569628	5.9
qSHL1.38	Chr1	De Leon et al. (2016)	Shoot length	38286772	38611845	51.6
qSHL2.18	Chr2	De Leon et al. (2016)	Shoot length	18806154	18937362	2.7
qSHL3.34	Chr3	De Leon et al. (2016)	Shoot length	34720589	35060080	3.9
qSHL5.3	Chr5	De Leon et al. (2016)	Shoot length	3353753	3506138	6.8
qSHL12.25	Chr12	De Leon et al. (2016)	Shoot length	25709174	25887173	2.1
qRTL1.22	Chr1	De Leon et al. (2016)	Root length	22666852	22677418	3.5
qRTL1.26	Chr1	De Leon et al. (2016)	Root length	26421289	26447134	3.4
qRTL3.9	Chr3	De Leon et al. (2016)	Root length	9853159	9891061	7.6
qDWT1.40	Chr1	De Leon et al. (2016)	Shoot dry weight	40372283	40412316	3.1
qDWT4.32	Chr4	De Leon et al. (2016)	Shoot dry weight	32367131	32367159	5.9
qDWT5.4	Chr5	De Leon et al. (2016)	Shoot dry weight	4565557	4699921	13
qDWT6.06	Chr6	De Leon et al. (2016)	Shoot dry weight	692773	782975	6
qDWT6.24	Chr6	De Leon et al. (2016)	Shoot dry weight	24107596	24228831	7.5
qSRR1.7	Chr1	De Leon et al. (2016)	Shoot length to root length ratio	7520182	7569628	8.7
qSRR1.386	Chr1	De Leon et al. (2016)	Shoot length to root length ratio	38636497	38768787	22.4
qSRR2.33	Chr2	De Leon et al. (2016)	Shoot length to root length ratio	33573567	33614297	10.9
qSRR3.9	Chr3	De Leon et al. (2016)	Shoot length to root length ratio	9853159	9891061	5.3
qSRR8.26	Chr8	De Leon et al. (2016)	Shoot length to root length ratio	26716230	26744324	3
qSIS1.1	Chr1	Puram et al. (2017)	Salt injury score	23325018	23971321	4.1
qSIS2.1	Chr2	Puram et al. (2017)	Salt injury score	5453144	10310198	7.5
qSIS2.2	Chr2	Puram et al. (2017)	Salt injury score	15181966	18448351	4.5
qSIS5.1	Chr5	Puram et al. (2017)	Salt injury score	20902648	22779263	7.3
qNa2.1	Chr2	Puram et al. (2017)	Shoot Na+ Conc.	18448351	20794972	6.8
qNa2.2	Chr2	Puram et al. (2017)	Shoot Na+ Conc.	27609877	31497147	2.5
qNa3.1	Chr3	Puram et al. (2017)	Shoot Na+ Conc.	30386575	36155173	5.9
qNa8.1	Chr8	Puram et al. (2017)	Shoot Na+ Conc.	125275	4772713	6.3
qK1.2	Chr1	Puram et al. (2017)	Shoot K+ Conc.	11582975	11774073	5.7
qK2.1	Chr2	Puram et al. (2017)	Shoot K+ Conc.	5453144	10310198	10.1
qK2.2	Chr2	Puram et al. (2017)	Shoot K+ Conc.	10310198	15181966	5.2
qK4.1	Chr4	Puram et al. (2017)	Shoot K+ Conc.	23904586	27357722	8.9
qNaK1.1	Chr1	Puram et al. (2017)	Na+:K+ ratio in shoot	23325018	23971321	8.3
qNaK4.1	Chr4	Puram et al. (2017)	Na+:K+ ratio in shoot	23904586	27357722	10.1
qCHL1.1	Chr1	Puram et al. (2017)	Chlorophyll content (SPAD reading)	10705545	10838376	2.3
qCHL1.2	Chr1	Puram et al. (2017)	Chlorophyll content (SPAD reading)	11582975	11774073	0.7
qCHL1.3	Chr1	Puram et al. (2017)	Chlorophyll content (SPAD reading)	11774073	13322227	3.6
qCHL3.1	Chr3	Puram et al. (2017)	Chlorophyll content (SPAD reading)	30386575	36155173	3.6
qCHL6.1	Chr6	Puram et al. (2017)	Chlorophyll content (SPAD reading)	5096744	8751256	3.7
qCHL8.1	Chr8	Puram et al. (2017)	Chlorophyll content (SPAD reading)	125275	4772713	3.7
qCHL8.2	Chr8	Puram et al. (2017)	Chlorophyll content (SPAD reading)	10481774	12294124	3.8
qCHL10.1	Chr10	Puram et al. (2017)	Chlorophyll content (SPAD reading)	17847521	19931870	3.3
qCHL12.1	Chr12	Puram et al. (2017)	Chlorophyll content (SPAD reading)	1611769	4828792	5.7
qCHL12.2	Chr12	Puram et al. (2017)	Chlorophyll content (SPAD reading)	4828792	11933306	6.2
qCHL12.3	Chr12	Puram et al. (2017)	Chlorophyll content (SPAD reading)	11933306	14450698	3.4
qCHL12.4	Chr12	Puram et al. (2017)	Chlorophyll content (SPAD reading)	14450698	21454591	3.7
qSHL4.1	Chr4	Puram et al. (2017)	Shoot length	32650358	33307270	6.5
qSHL11.1	Chr11	Puram et al. (2017)	Shoot length	18407879	22014679	12.5
qRTL3.1	Chr3	Puram et al. (2017)	Root length	3803115	5337569	7
qRTL6.1	Chr6	Puram et al. (2017)	Root length	3416533	5096744	9
qRTL11.1	Chr11	Puram et al. (2017)	Root length	18407879	22014679	9.7
qDWT4.1	Chr4	Puram et al. (2017)	Shoot dry weight	19744677	23173364	4.7
qDWT7.1	Chr7	Puram et al. (2017)	Shoot dry weight	413668	4681830	6
qSIS2.1	Chr2	Puram et al. (2018)	Salt injury score	25141096	29579845	4.4
qSIS3.1	Chr3	Puram et al. (2018)	Salt injury score	3803115	5337569	7.3
qSIS5.1	Chr5	Puram et al. (2018)	Salt injury score	2915874	10776494	3.4
qSIS5.2	Chr5	Puram et al. (2018)	Salt injury score	15020712	20902648	3.8
qSIS8.1	Chr8	Puram et al. (2018)	Salt injury score	20283426	24270635	9.2
qNa7.1	Chr7	Puram et al. (2018)	Shoot Na+ Conc.	19256914	21978176	6
qK1.1	Chr1	Puram et al. (2018)	Shoot K+ Conc.	15118625	23971321	12.4
qK3.1	Chr3	Puram et al. (2018)	Shoot K+ Conc.	12407382	17714889	14.8
qK8.1	Chr8	Puram et al. (2018)	Shoot K+ Conc.	16566959	20283426	10
qNaK1.1	Chr1	Puram et al. (2018)	Na+:K+ ratio in shoot	15118625	23971321	11.5
qNaK3.1	Chr3	Puram et al. (2018)	Na+:K+ ratio in shoot	12407382	17714889	14.6
qNaK8.1	Chr8	Puram et al. (2018)	Na+:K+ ratio in shoot	16566959	20283426	10.5
qCHL6.1	Chr6	Puram et al. (2018)	Chlorophyll content (SPAD reading)	12959629	15578596	8.9
qSHL1.1	Chr1	Puram et al. (2018)	Shoot length	2800055	4424392	4.6
qSHL4.1	Chr4	Puram et al. (2018)	Shoot length	688353	4441638	10.9
qSHL4.2	Chr4	Puram et al. (2018)	Shoot length	23173364	27357722	13.6
qSHL8.1	Chr8	Puram et al. (2018)	Shoot length	13987689	16566959	14.2
qRTL3.2	Chr3	Puram et al. (2018)	Root length	26669680	30386575	2.9
qRTL5.1	Chr5	Puram et al. (2018)	Root length	488027	2915874	2.7
qRTL5.2	Chr5	Puram et al. (2018)	Root length	15020712	20902648	2.7
qRTL6.1	Chr6	Puram et al. (2018)	Root length	19499320	23736192	2.9
qRTL7.1	Chr7	Puram et al. (2018)	Root length	19256914	21978176	2.5
qRTL7.2	Chr7	Puram et al. (2018)	Root length	23159661	27890587	2.7
qRTL8.1	Chr8	Puram et al. (2018)	Root length	13987689	16566959	4.6
qRTL9.1	Chr9	Puram et al. (2018)	Root length	10784909	12545713	2.8
qRTL10.1	Chr10	Puram et al. (2018)	Root length	7732534	13525908	2.9
qRTL10.2	Chr10	Puram et al. (2018)	Root length	20947918	22243157	2.2
qRTL11.1	Chr11	Puram et al. (2018)	Root length	19639144	23690407	2.9
qDWT8.1	Chr8	Puram et al. (2018)	Shoot dry weight	16566959	20283426	17.6
qDWT9.1	Chr9	Puram et al. (2018)	Shoot dry weight	15427214	17719660	7.8
qDWT11.1	Chr11	Puram et al. (2018)	Shoot dry weight	5740926	9001608	6.9
qSRI-Na1.1	Chr1	Puram et al. (2018)	SRI-Na+ Conc.	11774073	14252082	8.8
qSRI-K2.1	Chr2	Puram et al. (2018)	SRI-K+ Conc.	10310198	12464295	2.6
qSRI-K7.1	Chr7	Puram et al. (2018)	SRI-K+ Conc.	16022497	19256914	2.6
qSRI-K7.2	Chr7	Puram et al. (2018)	SRI-K+ Conc.	23159661	27890587	2.5
qSRI-K9.1	Chr9	Puram et al. (2018)	SRI-K+ Conc.	10784909	12545713	12.5
qSRI-NaK2.1	Chr2	Puram et al. (2018)	SRI-Na+:K+ ratio	10310198	12464295	2.4
qSRI-NaK7.1	Chr7	Puram et al. (2018)	SRI-Na+:K+ ratio	16022497	19256914	2.9
qSRI-NaK9.1	Chr9	Puram et al. (2018)	SRI-Na+:K+ ratio	10784909	12545713	13.3
qSRI-SHL2.1	Chr2	Puram et al. (2018)	SRI-Shoot length	29579845	35679773	1.2
qSRI-SHL12.1	Chr12	Puram et al. (2018)	SRI-Shoot length	10594825	14450698	2.2
qSRI-RTL1.1	Chr1	Puram et al. (2018)	SRI-Root length	2800055	4424392	3.4
qSRI-RTL3.1	Chr3	Puram et al. (2018)	SRI-Root length	26669680	30386575	8.3
qSRI-RTL5.1	Chr5	Puram et al. (2018)	SRI-Root length	488027	2915874	7.8
qSRI-RTL8.1	Chr8	Puram et al. (2018)	SRI-Root length	13987689	16566959	2.3
qSRI-RTL10.1	Chr10	Puram et al. (2018)	SRI-Root length	5352766	7732534	2.2
qSRI-DWT8.1	Chr8	Puram et al. (2018)	SRI-Shoot dry weight	24270635	27839321	2.5
qSRI-DWT10.1	Chr10	Puram et al. (2018)	SRI-Shoot dry weight	18014265	20947918	2.1
qSRI-DWT12.1	Chr12	Puram et al. (2018)	SRI-Shoot dry weight	21454591	24326678	2.3
# SRI is salt response index which was calculated as mean trait values under stress relative to control condition
¥PVE (%), phenotypic variation explained by each QTL
$De Leon TB, Linscombe S, Subudhi PK (2016) Molecular dissection of seedling salinity tolerance in rice (Oryza sativa L.) using a
high-density GBS-based SNP linkage map. Rice 9:52. doi: 10.1186/s12284-016-0125-2
Puram VRR, Ontoy J, Linscombe S, Subudhi PK (2017) Genetic dissection of seedling stage salinity tolerance in rice using
introgression lines of a salt tolerant landrace Nona Bokra. J Heredity 108:658-670. doi: 10.1093/jhered/esx067
Puram VRR, Ontoy J, Subudhi PK (2018) Identification of QTLs for salt tolerance traits and prebreeding lines with enhanced
salt tolerance using a salt tolerant donor ‘Nona Bokra’. Plant Mol Biol Rep doi: 10.1007/s11105-018-1110-2.
