# Supplementary material for: Whole genome sequence analysis of rice genotypes with contrasting response to salinity stress
Source: Sci Rep. 2020 Dec 4;10:21259. doi: 10.1038/s41598-020-78256-8 (PMC7719167; doi:10.1038/s41598-020-78256-8)
Supplement: Supplementary file 3 — Supplementary Information 3. [file 41598_2020_78256_MOESM3_ESM.xlsx]

## Sheet: Sheet1
Table S7. Differentially expressed genes harboring large effect SNPs and/or InDels in the QTL intervals listed in Supplementary Table S6.
QTLs	Chr	QTL Genomic coordinate-start	QTL Genomic coordinate-end	Locus ID	Gene coordinate-start	Gene coordinate-end	Gene name
qlogSIS9.8	Chr9	8608506	9070610	LOC_Os09g14670	8692191	8697573	phosphoenolpyruvate carboxylase, putative, expressed
qlogSIS11.2	Chr11	2838776	3716306	LOC_Os11g07100	3536286	3540184	receptor-like protein kinase precursor, putative, expressed
qlogSIS11.2	Chr11	2838776	3716306	LOC_Os11g06680	3250101	3254509	expressed protein
qlogSIS11.2	Chr11	2838776	3716306	LOC_Os11g06290	3019550	3022478	expressed protein
qlogSIS11.2	Chr11	2838776	3716306	LOC_Os11g06150	2932659	2933856	basic proline-rich protein precursor, putative, expressed
qlogSIS11.2	Chr11	2838776	3716306	LOC_Os11g06390	3078932	3081524	actin, putative, expressed
qlogSIS11.2	Chr11	2838776	3716306	LOC_Os11g06770	3307571	3309951	ethylene-responsive transcription factor ERF110, putative, expressed
qlogSIS11.2	Chr11	2838776	3716306	LOC_Os11g06390	3078859	3081524	actin, putative, expressed
qlogSIS11.2	Chr11	2838776	3716306	LOC_Os11g07120	3541143	3545631	receptor kinase-like protein, identical, putative, expressed
qlogSIS11.2	Chr11	2838776	3716306	LOC_Os11g06770	3307500	3309951	ethylene-responsive transcription factor ERF110, putative, expressed
qlogSIS11.2	Chr11	2838776	3716306	LOC_Os11g06390	3078917	3081524	actin, putative, expressed
qlogSIS11.2	Chr11	2838776	3716306	LOC_Os11g07140	3555763	3557873	receptor kinase, putative, expressed
qlogSIS11.2	Chr11	2838776	3716306	LOC_Os11g06680	3250276	3254508	expressed protein
qlogSIS11.2	Chr11	2838776	3716306	LOC_Os11g07120	3541120	3545648	receptor kinase-like protein, identical, putative, expressed
qlogSIS11.2	Chr11	2838776	3716306	LOC_Os11g06390	3078938	3081524	actin, putative, expressed
qlogSIS11.2	Chr11	2838776	3716306	LOC_Os11g06550	3152653	3153193	hypothetical protein
qlogSIS11.2	Chr11	2838776	3716306	LOC_Os11g07100	3535405	3540184	receptor-like protein kinase precursor, putative, expressed
qSHL1.38	Chr1	38286772	38611845	LOC_Os01g66260	38484468	38485604	expressed protein
qSHL2.18	Chr2	18806154	18937362	LOC_Os02g31860	18818133	18821373	expressed protein
qSHL3.34	Chr3	34720589	35060080	LOC_Os03g61490	34878043	34879009	expressed protein
qSHL3.34	Chr3	34720589	35060080	LOC_Os03g61840	35056765	35058582	expressed protein
qSHL3.34	Chr3	34720589	35060080	LOC_Os03g61160	34739006	34740507	expressed protein
qSHL5.3	Chr5	3353753	3506138	LOC_Os05g06660	3439210	3443769	OsSCP26 - Putative Serine Carboxypeptidase homologue, expressed
qSHL5.3	Chr5	3353753	3506138	LOC_Os05g06660	3439259	3443769	OsSCP26 - Putative Serine Carboxypeptidase homologue, expressed
qDWT6.06	Chr6	692773	782975	LOC_Os06g02260	724962	730238	callose synthase, putative, expressed
qDWT6.06	Chr6	692773	782975	LOC_Os06g02340	779995	782325	OsFBX183 - F-box domain containing protein, expressed
qSRR1.386	Chr1	38636497	38768787	LOC_Os01g66730	38755086	38759504	exosome complex exonuclease RRP40, putative, expressed
qSRR1.386	Chr1	38636497	38768787	LOC_Os01g66730	38755058	38759513	exosome complex exonuclease RRP40, putative, expressed
qSIS1.1	Chr1	23325018	23971321	LOC_Os01g42090	23864681	23867313	nodulin MtN3 family protein, putative, expressed
qSIS1.1	Chr1	23325018	23971321	LOC_Os01g42234	23923718	23933451	amino acid permease family protein, putative, expressed
qSIS1.1	Chr1	23325018	23971321	LOC_Os01g41750	23631765	23635375	expressed protein
qSIS1.1	Chr1	23325018	23971321	LOC_Os01g41950	23782487	23785775	expressed protein
qSIS1.1	Chr1	23325018	23971321	LOC_Os01g41870	23727761	23733080	protein kinase, putative, expressed
qSIS1.1	Chr1	23325018	23971321	LOC_Os01g42190	23911517	23913299	heat shock protein DnaJ, putative, expressed
qSIS1.1	Chr1	23325018	23971321	LOC_Os01g41910	23770115	23771515	receptor-like protein kinase 5 precursor, putative, expressed
qSIS1.1	Chr1	23325018	23971321	LOC_Os01g42234	23929691	23933451	amino acid permease family protein, putative, expressed
qSIS1.1	Chr1	23325018	23971321	LOC_Os01g41870	23728942	23733077	protein kinase, putative, expressed
qSIS2.1	Chr2	5453144	10310198	LOC_Os02g13510	7220338	7224509	receptor-like protein kinase 5 precursor, putative, expressed
qSIS2.1	Chr2	5453144	10310198	LOC_Os02g13420	7164822	7167891	leucine-rich repeat receptor protein kinase EXS precursor, putative, expressed
qSIS2.1	Chr2	5453144	10310198	LOC_Os02g14020	7650388	7655631	expressed protein
qSIS2.1	Chr2	5453144	10310198	LOC_Os02g12900	6810648	6814112	cysteine synthase, putative, expressed
qSIS2.1	Chr2	5453144	10310198	LOC_Os02g16450	9390823	9393829	expressed protein
qSIS2.1	Chr2	5453144	10310198	LOC_Os02g13060	6915413	6916666	expressed protein
qSIS2.1	Chr2	5453144	10310198	LOC_Os02g15460	8659209	8660522	expressed protein
qSIS2.1	Chr2	5453144	10310198	LOC_Os02g17780	10273718	10283727	ent-kaurene synthase, chloroplast precursor, putative, expressed
qSIS2.1	Chr2	5453144	10310198	LOC_Os02g15970	9052613	9056389	alpha-hemolysin, putative, expressed
qSIS2.1	Chr2	5453144	10310198	LOC_Os02g15970	9053964	9056393	alpha-hemolysin, putative, expressed
qSIS2.1	Chr2	5453144	10310198	LOC_Os02g13100	6956581	6959847	protein phosphatase 2C, putative, expressed
qSIS2.1	Chr2	5453144	10310198	LOC_Os02g17390	10001464	10010228	3-hydroxyacyl-CoA dehydrogenase, putative, expressed
qSIS2.1	Chr2	5453144	10310198	LOC_Os02g15160	8453872	8455936	OsFBX40 - F-box domain containing protein, expressed
qSIS2.1	Chr2	5453144	10310198	LOC_Os02g16780	9569677	9570574	expansin precursor, putative, expressed
qSIS2.1	Chr2	5453144	10310198	LOC_Os02g10970	5826295	5834386	peptidyl-prolyl cis-trans isomerase, putative, expressed
qSIS2.1	Chr2	5453144	10310198	LOC_Os02g17400	10010588	10013470	leucine rich repeat protein, putative, expressed
qSIS2.1	Chr2	5453144	10310198	LOC_Os02g11790	6092981	6095907	OsFBK4 - F-box domain and kelch repeat containing protein, expressed
qSIS2.1	Chr2	5453144	10310198	LOC_Os02g12350	6424555	6430620	histone deacetylase, putative, expressed
qSIS2.1	Chr2	5453144	10310198	LOC_Os02g13790	7449739	7450231	expressed protein
qSIS2.1	Chr2	5453144	10310198	LOC_Os02g16620	9497687	9500457	reticulon domain containing protein, putative, expressed
qSIS2.2	Chr2	15181966	18448351	LOC_Os02g30280	18005165	18006376	expressed protein
qSIS2.2	Chr2	15181966	18448351	LOC_Os02g28900	17118767	17120699	cytokinin-O-glucosyltransferase 2, putative, expressed
qSIS5.1	Chr5	20902648	22779263	LOC_Os05g36290	21501633	21504248	actin, putative, expressed
qSIS5.1	Chr5	20902648	22779263	LOC_Os05g37780	22122842	22123841	expressed protein
qSIS5.1	Chr5	20902648	22779263	LOC_Os05g36290	21500570	21504248	actin, putative, expressed
qNa2.1	Chr2	18448351	20794972	LOC_Os02g30910	18454404	18457136	nodulin MtN3 family protein, putative, expressed
qNa2.1	Chr2	18448351	20794972	LOC_Os02g33680	20082159	20083676	U-box domain containing protein, expressed
qNa2.1	Chr2	18448351	20794972	LOC_Os02g33540	19942510	19948370	translational activator family protein, putative, expressed
qNa2.1	Chr2	18448351	20794972	LOC_Os02g34250	20489000	20489978	expressed protein
qNa2.1	Chr2	18448351	20794972	LOC_Os02g31860	18818133	18821373	expressed protein
qNa2.1	Chr2	18448351	20794972	LOC_Os02g34530	20700388	20702698	OsPDIL5-3 protein disulfide isomerase PDIL5-3, expressed
qNa2.1	Chr2	18448351	20794972	LOC_Os02g33490	19912292	19921107	inorganic H+ pyrophosphatase, putative, expressed
qNa2.1	Chr2	18448351	20794972	LOC_Os02g32520	19252904	19256303	ERD1 protein, chloroplast precursor, putative, expressed
qNa2.1	Chr2	18448351	20794972	LOC_Os02g32520	19251345	19256303	ERD1 protein, chloroplast precursor, putative, expressed
qNa2.2	Chr2	27609877	31497147	LOC_Os02g48720	29821936	29825336	mitochondrial carrier protein, putative, expressed
qNa2.2	Chr2	27609877	31497147	LOC_Os02g47060	28726783	28730933	WRKY66, expressed
qNa2.2	Chr2	27609877	31497147	LOC_Os02g50174	30642392	30654611	caleosin related protein, putative, expressed
qNa2.2	Chr2	27609877	31497147	LOC_Os02g48720	29821983	29825336	mitochondrial carrier protein, putative, expressed
qNa2.2	Chr2	27609877	31497147	LOC_Os02g49210	30081591	30085745	expressed protein
qNa2.2	Chr2	27609877	31497147	LOC_Os02g50690	30965582	30967599	GDSL-like lipase/acylhydrolase, putative, expressed
qNa2.2	Chr2	27609877	31497147	LOC_Os02g48400	29635857	29639351	expressed protein
qNa2.2	Chr2	27609877	31497147	LOC_Os02g49410	30191471	30192489	histone-like transcription factor and archaeal histone, putative, expressed
qNa3.1	Chr3	30386575	36155173	LOC_Os03g55380	31503703	31507753	oxidoreductase, putative, expressed
qNa3.1	Chr3	30386575	36155173	LOC_Os03g60190	34234446	34238406	oxidoreductase, 2OG-Fe oxygenase family protein, putative, expressed
qNa3.1	Chr3	30386575	36155173	LOC_Os03g55164	31395468	31398928	WRKY4, expressed
qNa3.1	Chr3	30386575	36155173	LOC_Os03g62388	35337929	35340584	expressed protein
qNa3.1	Chr3	30386575	36155173	LOC_Os03g61490	34878043	34879009	expressed protein
qNa3.1	Chr3	30386575	36155173	LOC_Os03g58764	33466091	33472069	OsFBDUF18 - F-box and DUF domain containing protein, expressed
qNa3.1	Chr3	30386575	36155173	LOC_Os03g53230	30532043	30535512	bifunctional 3-phosphoadenosine 5-phosphosulfate synthetase, putative, expressed
qNa3.1	Chr3	30386575	36155173	LOC_Os03g58290	33207531	33210400	indole-3-glycerol phosphate lyase, chloroplast precursor, putative, expressed
qNa3.1	Chr3	30386575	36155173	LOC_Os03g55020	31292068	31293554	UDP-glucoronosyl and UDP-glucosyl transferase domain containing protein, expressed
qNa3.1	Chr3	30386575	36155173	LOC_Os03g56960	32440882	32443979	PPR repeat domain containing protein, putative, expressed
qNa3.1	Chr3	30386575	36155173	LOC_Os03g55164	31391390	31399050	WRKY4, expressed
qNa3.1	Chr3	30386575	36155173	LOC_Os03g57630	32849295	32849976	hypothetical protein
qNa3.1	Chr3	30386575	36155173	LOC_Os03g61840	35056765	35058582	expressed protein
qNa3.1	Chr3	30386575	36155173	LOC_Os03g61160	34739006	34740507	expressed protein
qNa3.1	Chr3	30386575	36155173	LOC_Os03g58600	33371341	33380303	PAZ domain containing protein, putative, expressed
qNa3.1	Chr3	30386575	36155173	LOC_Os03g60600	34434997	34438452	zinc knuckle domain containing protein, expressed
qNa8.1	Chr8	125275	4772713	LOC_Os08g08000	4523651	4532056	DNA binding protein, putative, expressed
qNa8.1	Chr8	125275	4772713	LOC_Os08g06110	3365730	3373434	MYB family transcription factor, putative, expressed
qNa8.1	Chr8	125275	4772713	LOC_Os08g02110	697180	698615	peroxidase precursor, putative, expressed
qNa8.1	Chr8	125275	4772713	LOC_Os08g07680	4297225	4297737	expressed protein
qNa8.1	Chr8	125275	4772713	LOC_Os08g06600	3722365	3726246	nuf2 family protein, expressed
qNa8.1	Chr8	125275	4772713	LOC_Os08g07774	4358676	4361458	disease resistance protein RPM1, putative, expressed
qNa8.1	Chr8	125275	4772713	LOC_Os08g06110	3365928	3373434	MYB family transcription factor, putative, expressed
qNa8.1	Chr8	125275	4772713	LOC_Os08g07774	4352807	4361458	disease resistance protein RPM1, putative, expressed
qNa8.1	Chr8	125275	4772713	LOC_Os08g07330	4105398	4109958	RGH1A, putative, expressed
qNa8.1	Chr8	125275	4772713	LOC_Os08g06110	3365876	3373434	MYB family transcription factor, putative, expressed
qNa8.1	Chr8	125275	4772713	LOC_Os08g07690	4300553	4301470	expressed protein
qNa8.1	Chr8	125275	4772713	LOC_Os08g07620	4278359	4278688	expressed protein
qNa8.1	Chr8	125275	4772713	LOC_Os08g03990	1914034	1917254	expressed protein
qNa8.1	Chr8	125275	4772713	LOC_Os08g07390	4147048	4149998	mla1, putative, expressed
qNa8.1	Chr8	125275	4772713	LOC_Os08g01480	296908	298367	cytochrome P450, putative, expressed
qNa8.1	Chr8	125275	4772713	LOC_Os08g04360	2137533	2138081	plastocyanin-like domain containing protein, putative, expressed
qNa8.1	Chr8	125275	4772713	LOC_Os08g06170	3408276	3409968	berberine and berberine like domain containing protein, expressed
qNa8.1	Chr8	125275	4772713	LOC_Os08g06230	3431841	3438225	nucleolar GTP-binding protein 1, putative, expressed
qNa8.1	Chr8	125275	4772713	LOC_Os08g06110	3365919	3373434	MYB family transcription factor, putative, expressed
qNa8.1	Chr8	125275	4772713	LOC_Os08g05780	3093748	3094879	expressed protein
qNa8.1	Chr8	125275	4772713	LOC_Os08g04420	2159512	2164019	tyrosine protein kinase domain containing protein, putative, expressed
qNa8.1	Chr8	125275	4772713	LOC_Os08g04500	2210021	2213892	terpene synthase, putative, expressed
qNa8.1	Chr8	125275	4772713	LOC_Os08g04210	2054188	2056025	cysteine-rich repeat secretory protein 55 precursor, putative, expressed
qK2.1	Chr2	5453144	10310198	LOC_Os02g13510	7220338	7224509	receptor-like protein kinase 5 precursor, putative, expressed
qK2.1	Chr2	5453144	10310198	LOC_Os02g13420	7164822	7167891	leucine-rich repeat receptor protein kinase EXS precursor, putative, expressed
qK2.1	Chr2	5453144	10310198	LOC_Os02g14020	7650388	7655631	expressed protein
qK2.1	Chr2	5453144	10310198	LOC_Os02g12900	6810648	6814112	cysteine synthase, putative, expressed
qK2.1	Chr2	5453144	10310198	LOC_Os02g16450	9390823	9393829	expressed protein
qK2.1	Chr2	5453144	10310198	LOC_Os02g13060	6915413	6916666	expressed protein
qK2.1	Chr2	5453144	10310198	LOC_Os02g15460	8659209	8660522	expressed protein
qK2.1	Chr2	5453144	10310198	LOC_Os02g17780	10273718	10283727	ent-kaurene synthase, chloroplast precursor, putative, expressed
qK2.1	Chr2	5453144	10310198	LOC_Os02g15970	9052613	9056389	alpha-hemolysin, putative, expressed
qK2.1	Chr2	5453144	10310198	LOC_Os02g15970	9053964	9056393	alpha-hemolysin, putative, expressed
qK2.1	Chr2	5453144	10310198	LOC_Os02g13100	6956581	6959847	protein phosphatase 2C, putative, expressed
qK2.1	Chr2	5453144	10310198	LOC_Os02g17390	10001464	10010228	3-hydroxyacyl-CoA dehydrogenase, putative, expressed
qK2.1	Chr2	5453144	10310198	LOC_Os02g15160	8453872	8455936	OsFBX40 - F-box domain containing protein, expressed
qK2.1	Chr2	5453144	10310198	LOC_Os02g16780	9569677	9570574	expansin precursor, putative, expressed
qK2.1	Chr2	5453144	10310198	LOC_Os02g10970	5826295	5834386	peptidyl-prolyl cis-trans isomerase, putative, expressed
qK2.1	Chr2	5453144	10310198	LOC_Os02g17400	10010588	10013470	leucine rich repeat protein, putative, expressed
qK2.1	Chr2	5453144	10310198	LOC_Os02g11790	6092981	6095907	OsFBK4 - F-box domain and kelch repeat containing protein, expressed
qK2.1	Chr2	5453144	10310198	LOC_Os02g12350	6424555	6430620	histone deacetylase, putative, expressed
qK2.1	Chr2	5453144	10310198	LOC_Os02g13790	7449739	7450231	expressed protein
qK2.1	Chr2	5453144	10310198	LOC_Os02g16620	9497687	9500457	reticulon domain containing protein, putative, expressed
qK2.2	Chr2	10310198	15181966	LOC_Os02g19150	11162263	11171493	AAA family ATPase, putative, expressed
qK2.2	Chr2	10310198	15181966	LOC_Os02g18080	10503049	10508541	NB-ARC domain containing protein, expressed
qK2.2	Chr2	10310198	15181966	LOC_Os02g18000	10444560	10450976	disease resistance protein RGA2, putative, expressed
qK2.2	Chr2	10310198	15181966	LOC_Os02g19690	11521367	11523772	expressed protein
qK2.2	Chr2	10310198	15181966	LOC_Os02g20970	12398421	12404925	C2 domain containing protein, putative, expressed
qK2.2	Chr2	10310198	15181966	LOC_Os02g21190	12569879	12588381	expressed protein
qK2.2	Chr2	10310198	15181966	LOC_Os02g20560	12127912	12129262	fasciclin domain containing protein, expressed
qK2.2	Chr2	10310198	15181966	LOC_Os02g18140	10535635	10539699	NBS type disease resistance protein, putative, expressed
qK2.2	Chr2	10310198	15181966	LOC_Os02g21190	12569881	12585394	expressed protein
qK4.1	Chr4	23904586	27357722	LOC_Os04g42090	24915049	24918786	CPuORF7 - conserved peptide uORF-containing transcript, expressed
qK4.1	Chr4	23904586	27357722	LOC_Os04g41280	24497616	24505401	ankyrin repeat domain containing protein, expressed
qK4.1	Chr4	23904586	27357722	LOC_Os04g42090	24915054	24918786	CPuORF7 - conserved peptide uORF-containing transcript, expressed
qK4.1	Chr4	23904586	27357722	LOC_Os04g40390	24007307	24008008	expressed protein
qK4.1	Chr4	23904586	27357722	LOC_Os04g42090	24915889	24918786	CPuORF7 - conserved peptide uORF-containing transcript, expressed
qK4.1	Chr4	23904586	27357722	LOC_Os04g40460	24043880	24047054	cytochrome P450, putative, expressed
qK4.1	Chr4	23904586	27357722	LOC_Os04g42950	25404933	25407689	MYB family transcription factor, putative, expressed
qK4.1	Chr4	23904586	27357722	LOC_Os04g41000	24330793	24334829	expressed protein
qNaK1.1	Chr1	23325018	23971321	LOC_Os01g42090	23864681	23867313	nodulin MtN3 family protein, putative, expressed
qNaK1.1	Chr1	23325018	23971321	LOC_Os01g42234	23923718	23933451	amino acid permease family protein, putative, expressed
qNaK1.1	Chr1	23325018	23971321	LOC_Os01g41750	23631765	23635375	expressed protein
qNaK1.1	Chr1	23325018	23971321	LOC_Os01g41950	23782487	23785775	expressed protein
qNaK1.1	Chr1	23325018	23971321	LOC_Os01g41870	23727761	23733080	protein kinase, putative, expressed
qNaK1.1	Chr1	23325018	23971321	LOC_Os01g42190	23911517	23913299	heat shock protein DnaJ, putative, expressed
qNaK1.1	Chr1	23325018	23971321	LOC_Os01g41910	23770115	23771515	receptor-like protein kinase 5 precursor, putative, expressed
qNaK1.1	Chr1	23325018	23971321	LOC_Os01g42234	23929691	23933451	amino acid permease family protein, putative, expressed
qNaK1.1	Chr1	23325018	23971321	LOC_Os01g41870	23728942	23733077	protein kinase, putative, expressed
qNaK4.1	Chr4	23904586	27357722	LOC_Os04g42090	24915049	24918786	CPuORF7 - conserved peptide uORF-containing transcript, expressed
qNaK4.1	Chr4	23904586	27357722	LOC_Os04g41280	24497616	24505401	ankyrin repeat domain containing protein, expressed
qNaK4.1	Chr4	23904586	27357722	LOC_Os04g42090	24915054	24918786	CPuORF7 - conserved peptide uORF-containing transcript, expressed
qNaK4.1	Chr4	23904586	27357722	LOC_Os04g40390	24007307	24008008	expressed protein
qNaK4.1	Chr4	23904586	27357722	LOC_Os04g42090	24915889	24918786	CPuORF7 - conserved peptide uORF-containing transcript, expressed
qNaK4.1	Chr4	23904586	27357722	LOC_Os04g40460	24043880	24047054	cytochrome P450, putative, expressed
qNaK4.1	Chr4	23904586	27357722	LOC_Os04g42950	25404933	25407689	MYB family transcription factor, putative, expressed
qNaK4.1	Chr4	23904586	27357722	LOC_Os04g41000	24330793	24334829	expressed protein
qCHL1.1	Chr1	10705545	10838376	LOC_Os01g19020	10748603	10750234	peroxidase precursor, putative, expressed
qCHL1.3	Chr1	11774073	13322227	LOC_Os01g22380	12582735	12583462	expressed protein
qCHL1.3	Chr1	11774073	13322227	LOC_Os01g21144	11800239	11803815	expressed protein
qCHL1.3	Chr1	11774073	13322227	LOC_Os01g23530	13211987	13218563	terpene synthase, putative, expressed
qCHL3.1	Chr3	30386575	36155173	LOC_Os03g55380	31503703	31507753	oxidoreductase, putative, expressed
qCHL3.1	Chr3	30386575	36155173	LOC_Os03g60190	34234446	34238406	oxidoreductase, 2OG-Fe oxygenase family protein, putative, expressed
qCHL3.1	Chr3	30386575	36155173	LOC_Os03g55164	31395468	31398928	WRKY4, expressed
qCHL3.1	Chr3	30386575	36155173	LOC_Os03g62388	35337929	35340584	expressed protein
qCHL3.1	Chr3	30386575	36155173	LOC_Os03g61490	34878043	34879009	expressed protein
qCHL3.1	Chr3	30386575	36155173	LOC_Os03g58764	33466091	33472069	OsFBDUF18 - F-box and DUF domain containing protein, expressed
qCHL3.1	Chr3	30386575	36155173	LOC_Os03g53230	30532043	30535512	bifunctional 3-phosphoadenosine 5-phosphosulfate synthetase, putative, expressed
qCHL3.1	Chr3	30386575	36155173	LOC_Os03g58290	33207531	33210400	indole-3-glycerol phosphate lyase, chloroplast precursor, putative, expressed
qCHL3.1	Chr3	30386575	36155173	LOC_Os03g55020	31292068	31293554	UDP-glucoronosyl and UDP-glucosyl transferase domain containing protein, expressed
qCHL3.1	Chr3	30386575	36155173	LOC_Os03g56960	32440882	32443979	PPR repeat domain containing protein, putative, expressed
qCHL3.1	Chr3	30386575	36155173	LOC_Os03g55164	31391390	31399050	WRKY4, expressed
qCHL3.1	Chr3	30386575	36155173	LOC_Os03g57630	32849295	32849976	hypothetical protein
qCHL3.1	Chr3	30386575	36155173	LOC_Os03g61840	35056765	35058582	expressed protein
qCHL3.1	Chr3	30386575	36155173	LOC_Os03g61160	34739006	34740507	expressed protein
qCHL3.1	Chr3	30386575	36155173	LOC_Os03g58600	33371341	33380303	PAZ domain containing protein, putative, expressed
qCHL3.1	Chr3	30386575	36155173	LOC_Os03g60600	34434997	34438452	zinc knuckle domain containing protein, expressed
qCHL6.1	Chr6	5096744	8751256	LOC_Os06g11270	5908095	5909468	anthocyanidin 3-O-glucosyltransferase, putative, expressed
qCHL6.1	Chr6	5096744	8751256	LOC_Os06g10750	5613999	5617153	integral membrane protein DUF6 containing protein, expressed
qCHL6.1	Chr6	5096744	8751256	LOC_Os06g11290	5918106	5919690	12-oxophytodienoate reductase, putative, expressed
qCHL6.1	Chr6	5096744	8751256	LOC_Os06g10820	5642245	5642880	helix-loop-helix DNA-binding domain containing protein, expressed
qCHL6.1	Chr6	5096744	8751256	LOC_Os06g11260	5905264	5906018	12-oxophytodienoate reductase 2, putative, expressed
qCHL6.1	Chr6	5096744	8751256	LOC_Os06g10050	5121494	5122335	expressed protein
qCHL6.1	Chr6	5096744	8751256	LOC_Os06g11400	6007444	6010097	expressed protein
qCHL6.1	Chr6	5096744	8751256	LOC_Os06g14324	7983955	7987949	caleosin related protein, putative, expressed
qCHL6.1	Chr6	5096744	8751256	LOC_Os06g11200	5878572	5880549	12-oxophytodienoate reductase, putative, expressed
qCHL6.1	Chr6	5096744	8751256	LOC_Os06g11980	6395388	6397221	DUF581 domain containing protein, expressed
qCHL6.1	Chr6	5096744	8751256	LOC_Os06g10000	5102326	5103441	expressed protein
qCHL6.1	Chr6	5096744	8751256	LOC_Os06g12060	6461154	6465270	mTERF family protein, expressed
qCHL6.1	Chr6	5096744	8751256	LOC_Os06g10020	5106165	5107092	expressed protein
qCHL6.1	Chr6	5096744	8751256	LOC_Os06g10100	5143278	5144540	expressed protein
qCHL6.1	Chr6	5096744	8751256	LOC_Os06g10170	5208681	5212330	flavin-containing monooxygenase family protein, putative, expressed
qCHL8.1	Chr8	125275	4772713	LOC_Os08g08000	4523651	4532056	DNA binding protein, putative, expressed
qCHL8.1	Chr8	125275	4772713	LOC_Os08g06110	3365730	3373434	MYB family transcription factor, putative, expressed
qCHL8.1	Chr8	125275	4772713	LOC_Os08g02110	697180	698615	peroxidase precursor, putative, expressed
qCHL8.1	Chr8	125275	4772713	LOC_Os08g07680	4297225	4297737	expressed protein
qCHL8.1	Chr8	125275	4772713	LOC_Os08g06600	3722365	3726246	nuf2 family protein, expressed
qCHL8.1	Chr8	125275	4772713	LOC_Os08g07774	4358676	4361458	disease resistance protein RPM1, putative, expressed
qCHL8.1	Chr8	125275	4772713	LOC_Os08g06110	3365928	3373434	MYB family transcription factor, putative, expressed
qCHL8.1	Chr8	125275	4772713	LOC_Os08g07774	4352807	4361458	disease resistance protein RPM1, putative, expressed
qCHL8.1	Chr8	125275	4772713	LOC_Os08g07330	4105398	4109958	RGH1A, putative, expressed
qCHL8.1	Chr8	125275	4772713	LOC_Os08g06110	3365876	3373434	MYB family transcription factor, putative, expressed
qCHL8.1	Chr8	125275	4772713	LOC_Os08g07690	4300553	4301470	expressed protein
qCHL8.1	Chr8	125275	4772713	LOC_Os08g07620	4278359	4278688	expressed protein
qCHL8.1	Chr8	125275	4772713	LOC_Os08g03990	1914034	1917254	expressed protein
qCHL8.1	Chr8	125275	4772713	LOC_Os08g07390	4147048	4149998	mla1, putative, expressed
qCHL8.1	Chr8	125275	4772713	LOC_Os08g01480	296908	298367	cytochrome P450, putative, expressed
qCHL8.1	Chr8	125275	4772713	LOC_Os08g04360	2137533	2138081	plastocyanin-like domain containing protein, putative, expressed
qCHL8.1	Chr8	125275	4772713	LOC_Os08g06170	3408276	3409968	berberine and berberine like domain containing protein, expressed
qCHL8.1	Chr8	125275	4772713	LOC_Os08g06230	3431841	3438225	nucleolar GTP-binding protein 1, putative, expressed
qCHL8.1	Chr8	125275	4772713	LOC_Os08g06110	3365919	3373434	MYB family transcription factor, putative, expressed
qCHL8.1	Chr8	125275	4772713	LOC_Os08g05780	3093748	3094879	expressed protein
qCHL8.1	Chr8	125275	4772713	LOC_Os08g04420	2159512	2164019	tyrosine protein kinase domain containing protein, putative, expressed
qCHL8.1	Chr8	125275	4772713	LOC_Os08g04500	2210021	2213892	terpene synthase, putative, expressed
qCHL8.1	Chr8	125275	4772713	LOC_Os08g04210	2054188	2056025	cysteine-rich repeat secretory protein 55 precursor, putative, expressed
qCHL8.2	Chr8	10481774	12294124	LOC_Os08g17500	10718581	10720791	cinnamoyl-CoA reductase, putative, expressed
qCHL10.1	Chr10	17847521	19931870	LOC_Os10g35840	19159093	19162504	shikimate/quinate 5-dehydrogenase, putative, expressed
qCHL10.1	Chr10	17847521	19931870	LOC_Os10g35644	19062856	19066209	expressed protein
qCHL10.1	Chr10	17847521	19931870	LOC_Os10g35780	19135425	19136479	expressed protein
qCHL10.1	Chr10	17847521	19931870	LOC_Os10g36170	19335022	19335615	LTPL160 - Protease inhibitor/seed storage/LTP family protein precursor, expressed
qCHL10.1	Chr10	17847521	19931870	LOC_Os10g36180	19346334	19348306	expressed protein
qCHL10.1	Chr10	17847521	19931870	LOC_Os10g34440	18375595	18377854	expressed protein
qCHL12.1	Chr12	1611769	4828792	LOC_Os12g08260	4209133	4213475	dehydrogenase E1 component domain containing protein, expressed
qCHL12.1	Chr12	1611769	4828792	LOC_Os12g05620	2583894	2586406	hypothetical protein
qCHL12.1	Chr12	1611769	4828792	LOC_Os12g09000	4706847	4711336	phosphomethylpyrimidine kinase/thiamin-phosphate pyrophosphorylase, putative, expressed
qCHL12.1	Chr12	1611769	4828792	LOC_Os12g04650	1969670	1971644	zinc finger, C3HC4 type domain containing protein, expressed
qCHL12.1	Chr12	1611769	4828792	LOC_Os12g08260	4209130	4213475	dehydrogenase E1 component domain containing protein, expressed
qCHL12.1	Chr12	1611769	4828792	LOC_Os12g08810	4532922	4537231	VTC2, putative, expressed
qCHL12.1	Chr12	1611769	4828792	LOC_Os12g07940	4028027	4031568	expressed protein
qCHL12.1	Chr12	1611769	4828792	LOC_Os12g08260	4209186	4213475	dehydrogenase E1 component domain containing protein, expressed
qCHL12.1	Chr12	1611769	4828792	LOC_Os12g08700	4412911	4415903	expressed protein
qCHL12.1	Chr12	1611769	4828792	LOC_Os12g04220	1783575	1789565	calcium-transporting ATPase, plasma membrane-type, putative, expressed
qCHL12.1	Chr12	1611769	4828792	LOC_Os12g08260	4209149	4213475	dehydrogenase E1 component domain containing protein, expressed
qCHL12.1	Chr12	1611769	4828792	LOC_Os12g08260	4209174	4213475	dehydrogenase E1 component domain containing protein, expressed
qCHL12.1	Chr12	1611769	4828792	LOC_Os12g08650	4390626	4391277	expressed protein
qCHL12.1	Chr12	1611769	4828792	LOC_Os12g04650	1969715	1971644	zinc finger, C3HC4 type domain containing protein, expressed
qCHL12.1	Chr12	1611769	4828792	LOC_Os12g07500	3723611	3726842	csAtPR5, putative, expressed
qCHL12.1	Chr12	1611769	4828792	LOC_Os12g07830	3960512	3964001	OsAPx5 - Stromal Ascorbate Peroxidase encoding gene 5,8, expressed
qCHL12.1	Chr12	1611769	4828792	LOC_Os12g07570	3781629	3781908	hypothetical protein
qCHL12.1	Chr12	1611769	4828792	LOC_Os12g04450	1896035	1898478	zinc finger, C3HC4 type domain containing protein, expressed
qCHL12.2	Chr12	4828792	11933306	LOC_Os12g17490	10016692	10021360	stripe rust resistance protein Yr10, putative, expressed
qCHL12.2	Chr12	4828792	11933306	LOC_Os12g12850	7095797	7101614	ATP-dependent Clp protease ATP-binding subunit clpA homolog,chloroplast precursor, putative, expressed
qCHL12.2	Chr12	4828792	11933306	LOC_Os12g20390	11904697	11907293	expressed protein
qCHL12.2	Chr12	4828792	11933306	LOC_Os12g13120	7293407	7298322	histidine triad family protein, putative, expressed
qCHL12.2	Chr12	4828792	11933306	LOC_Os12g18650	10770965	10775430	Regulator of chromosome condensation domain containing protein, expressed
qCHL12.2	Chr12	4828792	11933306	LOC_Os12g12730	7014179	7014840	OsCML28 - Calmodulin-related calcium sensor protein, expressed
qCHL12.2	Chr12	4828792	11933306	LOC_Os12g09550	5020943	5028378	expressed protein
qCHL12.2	Chr12	4828792	11933306	LOC_Os12g12600	6945206	6948234	dirigent, putative, expressed
qCHL12.2	Chr12	4828792	11933306	LOC_Os12g10870	5856217	5859264	verticillium wilt disease resistance protein, putative, expressed
qCHL12.2	Chr12	4828792	11933306	LOC_Os12g16410	9397034	9400411	isoflavone reductase, putative, expressed
qCHL12.2	Chr12	4828792	11933306	LOC_Os12g13550	7602046	7606922	NBS-LRR disease resistance protein, putative, expressed
qCHL12.2	Chr12	4828792	11933306	LOC_Os12g10220	5399052	5401401	expressed protein
qCHL12.2	Chr12	4828792	11933306	LOC_Os12g18450	10669458	10671969	expressed protein
qCHL12.2	Chr12	4828792	11933306	LOC_Os12g12640	6965616	6967220	expressed protein
qCHL12.2	Chr12	4828792	11933306	LOC_Os12g20390	11904646	11907293	expressed protein
qCHL12.2	Chr12	4828792	11933306	LOC_Os12g18650	10771862	10775430	Regulator of chromosome condensation domain containing protein, expressed
qCHL12.2	Chr12	4828792	11933306	LOC_Os12g13800	7802137	7805882	O-methyltransferase, putative, expressed
qCHL12.2	Chr12	4828792	11933306	LOC_Os12g13295	7409322	7411885	expressed protein
qCHL12.2	Chr12	4828792	11933306	LOC_Os12g16350	9352903	9365584	enoyl-CoA hydratase/isomerase family protein, putative, expressed
qCHL12.2	Chr12	4828792	11933306	LOC_Os12g16350	9357565	9365584	enoyl-CoA hydratase/isomerase family protein, putative, expressed
qCHL12.2	Chr12	4828792	11933306	LOC_Os12g18130	10454432	10455596	expressed protein
qCHL12.2	Chr12	4828792	11933306	LOC_Os12g17140	9809174	9812470	mla1, putative, expressed
qCHL12.2	Chr12	4828792	11933306	LOC_Os12g14440	8239429	8241153	Jacalin-like lectin domain containing protein, putative, expressed
qCHL12.2	Chr12	4828792	11933306	LOC_Os12g18650	10770955	10775430	Regulator of chromosome condensation domain containing protein, expressed
qCHL12.2	Chr12	4828792	11933306	LOC_Os12g16350	9352901	9365584	enoyl-CoA hydratase/isomerase family protein, putative, expressed
qCHL12.2	Chr12	4828792	11933306	LOC_Os12g20390	11906225	11907293	expressed protein
qCHL12.2	Chr12	4828792	11933306	LOC_Os12g18130	10454466	10458548	expressed protein
qCHL12.2	Chr12	4828792	11933306	LOC_Os12g13950	7921635	7926719	POLA2 - Putative DNA polymerase alpha complex subunit, expressed
qCHL12.2	Chr12	4828792	11933306	LOC_Os12g16410	9398428	9400411	isoflavone reductase, putative, expressed
qCHL12.2	Chr12	4828792	11933306	LOC_Os12g16350	9352002	9365584	enoyl-CoA hydratase/isomerase family protein, putative, expressed
qCHL12.2	Chr12	4828792	11933306	LOC_Os12g18650	10770978	10775430	Regulator of chromosome condensation domain containing protein, expressed
qCHL12.2	Chr12	4828792	11933306	LOC_Os12g16220	9278185	9283542	nmrA-like family domain containing protein, expressed
qCHL12.2	Chr12	4828792	11933306	LOC_Os12g16350	9356389	9363902	enoyl-CoA hydratase/isomerase family protein, putative, expressed
qCHL12.2	Chr12	4828792	11933306	LOC_Os12g12470	6869983	6872480	NADP-dependent oxidoreductase, putative, expressed
qCHL12.2	Chr12	4828792	11933306	LOC_Os12g10180	5376866	5383042	NBS-LRR type disease resistance protein Rps1-k-2, putative, expressed
qCHL12.2	Chr12	4828792	11933306	LOC_Os12g17160	9821543	9823933	flavonol sulfotransferase, putative, expressed
qCHL12.2	Chr12	4828792	11933306	LOC_Os12g16350	9350855	9365584	enoyl-CoA hydratase/isomerase family protein, putative, expressed
qCHL12.3	Chr12	11933306	14450698	LOC_Os12g24040	13661628	13665792	glycosyl hydrolase family 9 protein, expressed
qCHL12.3	Chr12	11933306	14450698	LOC_Os12g24550	14026695	14037355	expressed protein
qCHL12.3	Chr12	11933306	14450698	LOC_Os12g24020	13657099	13658780	rhodanese-like domain containing protein, putative, expressed
qCHL12.3	Chr12	11933306	14450698	LOC_Os12g24020	13657100	13658780	rhodanese-like domain containing protein, putative, expressed
qCHL12.3	Chr12	11933306	14450698	LOC_Os12g24650	14109288	14114508	leucine aminopeptidase, chloroplast precursor, putative, expressed
qCHL12.3	Chr12	11933306	14450698	LOC_Os12g25090	14411272	14412023	expressed protein
qCHL12.3	Chr12	11933306	14450698	LOC_Os12g21784	12258432	12262067	expressed protein
qCHL12.3	Chr12	11933306	14450698	LOC_Os12g23780	13512082	13513451	expressed protein
qCHL12.3	Chr12	11933306	14450698	LOC_Os12g25090	14411281	14412020	expressed protein
qCHL12.4	Chr12	14450698	21454591	LOC_Os12g28270	16706571	16712920	amidohydrolase, putative, expressed
qCHL12.4	Chr12	14450698	21454591	LOC_Os12g30824	18509843	18528700	terpene synthase, putative, expressed
qCHL12.4	Chr12	14450698	21454591	LOC_Os12g28550	16872597	16874580	ATPase, AAA family domain containing protein, expressed
qCHL12.4	Chr12	14450698	21454591	LOC_Os12g29990	17924519	17931663	O-sialoglycoprotein endopeptidase, putative, expressed
qCHL12.4	Chr12	14450698	21454591	LOC_Os12g29990	17924592	17931663	O-sialoglycoprotein endopeptidase, putative, expressed
qCHL12.4	Chr12	14450698	21454591	LOC_Os12g26690	15639469	15640444	expressed protein
qCHL12.4	Chr12	14450698	21454591	LOC_Os12g34920	21254014	21257386	csAtPR5, putative, expressed
qCHL12.4	Chr12	14450698	21454591	LOC_Os12g34360	20828974	20831659	expressed protein
qCHL12.4	Chr12	14450698	21454591	LOC_Os12g31880	19199289	19205185	translation initiation factor, putative, expressed
qCHL12.4	Chr12	14450698	21454591	LOC_Os12g28270	16705556	16712920	amidohydrolase, putative, expressed
qSHL4.1	Chr4	32650358	33307270	LOC_Os04g55210	32820646	32825432	chloride channel protein, putative, expressed
qSHL4.1	Chr4	32650358	33307270	LOC_Os04g55170	32797780	32798049	LTPL126 - Protease inhibitor/seed storage/LTP family protein precursor, expressed
qSHL4.1	Chr4	32650358	33307270	LOC_Os04g55490	33001885	33003007	expressed protein
qSHL11.1	Chr11	18407879	22014679	LOC_Os11g35060	20540287	20544620	agenet domain containing protein, expressed
qSHL11.1	Chr11	18407879	22014679	LOC_Os11g33450	19803005	19806822	plant protein of unknown function domain containing protein, expressed
qSHL11.1	Chr11	18407879	22014679	LOC_Os11g34690	20321331	20326421	expressed protein
qSHL11.1	Chr11	18407879	22014679	LOC_Os11g31540	18430460	18432558	BRASSINOSTEROID INSENSITIVE 1-associated receptor kinase 1 precursor, putative, expressed
qSHL11.1	Chr11	18407879	22014679	LOC_Os11g36810	21728246	21729209	expressed protein
qSHL11.1	Chr11	18407879	22014679	LOC_Os11g36200	21297806	21301732	receptor-like protein kinase 2 precursor, putative, expressed
qSHL11.1	Chr11	18407879	22014679	LOC_Os11g36430	21480170	21485137	zinc finger, C3HC4 type domain containing protein, expressed
qSHL11.1	Chr11	18407879	22014679	LOC_Os11g36190	21284855	21289519	receptor kinase, putative, expressed
qSHL11.1	Chr11	18407879	22014679	LOC_Os11g35274	20672349	20676720	protein kinase domain containing protein, expressed
qSHL11.1	Chr11	18407879	22014679	LOC_Os11g32720	19331048	19335511	zinc knuckle domain containing protein, expressed
qSHL11.1	Chr11	18407879	22014679	LOC_Os11g35710	20942415	20959702	cycloartenol synthase, putative, expressed
qSHL11.1	Chr11	18407879	22014679	LOC_Os11g33310	19701215	19703328	OsFBX424 - F-box domain containing protein, expressed
qSHL11.1	Chr11	18407879	22014679	LOC_Os11g31900	18751187	18753286	acyl carrier protein, putative, expressed
qSHL11.1	Chr11	18407879	22014679	LOC_Os11g35350	20723804	20724619	expressed protein
qSHL11.1	Chr11	18407879	22014679	LOC_Os11g36200	21297839	21301732	receptor-like protein kinase 2 precursor, putative, expressed
qSHL11.1	Chr11	18407879	22014679	LOC_Os11g33330	19709943	19718298	peptidase, M24 family protein, putative, expressed
qSHL11.1	Chr11	18407879	22014679	LOC_Os11g31900	18751125	18753276	acyl carrier protein, putative, expressed
qSHL11.1	Chr11	18407879	22014679	LOC_Os11g31550	18435551	18438196	BRASSINOSTEROID INSENSITIVE 1-associated receptor kinase 1 precursor, putative, expressed
qSHL11.1	Chr11	18407879	22014679	LOC_Os11g36430	21480186	21485137	zinc finger, C3HC4 type domain containing protein, expressed
qRTL3.1	Chr3	3803115	5337569	LOC_Os03g09970	4987762	4992411	sulfate transporter, putative, expressed
qRTL3.1	Chr3	3803115	5337569	LOC_Os03g07750	3936681	3940818	expressed protein
qRTL3.1	Chr3	3803115	5337569	LOC_Os03g10350	5276864	5281819	NPGR1, putative, expressed
qRTL3.1	Chr3	3803115	5337569	LOC_Os03g10478	5331110	5335911	glycosyl hydrolase family 10 protein, putative, expressed
qRTL3.1	Chr3	3803115	5337569	LOC_Os03g08320	4236724	4238274	ZIM domain containing protein, putative, expressed
qRTL3.1	Chr3	3803115	5337569	LOC_Os03g09970	4984577	4992411	sulfate transporter, putative, expressed
qRTL3.1	Chr3	3803115	5337569	LOC_Os03g10220	5200523	5206413	methyladenine glycosylase, putative, expressed
qRTL3.1	Chr3	3803115	5337569	LOC_Os03g08310	4232001	4233042	ZIM domain containing protein, putative, expressed
qRTL3.1	Chr3	3803115	5337569	LOC_Os03g07750	3936680	3940818	expressed protein
qRTL3.1	Chr3	3803115	5337569	LOC_Os03g09970	4987778	4992411	sulfate transporter, putative, expressed
qRTL3.1	Chr3	3803115	5337569	LOC_Os03g07580	3859385	3864725	OsNucAP1 - Putative Nucleoporin Autopeptidase homologue, expressed
qRTL3.1	Chr3	3803115	5337569	LOC_Os03g09980	4996773	5002177	sulfate transporter, putative, expressed
qRTL3.1	Chr3	3803115	5337569	LOC_Os03g09970	4987877	4992411	sulfate transporter, putative, expressed
qRTL3.1	Chr3	3803115	5337569	LOC_Os03g10350	5276817	5281556	NPGR1, putative, expressed
qRTL6.1	Chr6	3416533	5096744	LOC_Os06g07250	3470973	3475963	jacalin-like lectin domain containing protein, expressed
qRTL6.1	Chr6	3416533	5096744	LOC_Os06g09260	4650896	4651519	expressed protein
qRTL6.1	Chr6	3416533	5096744	LOC_Os06g09940	5068259	5068576	expressed protein
qRTL6.1	Chr6	3416533	5096744	LOC_Os06g09830	5005409	5008058	cupin superfamily protein, putative, expressed
qRTL6.1	Chr6	3416533	5096744	LOC_Os06g09370	4709743	4715358	PTF1, putative, expressed
qRTL11.1	Chr11	18407879	22014679	LOC_Os11g35060	20540287	20544620	agenet domain containing protein, expressed
qRTL11.1	Chr11	18407879	22014679	LOC_Os11g33450	19803005	19806822	plant protein of unknown function domain containing protein, expressed
qRTL11.1	Chr11	18407879	22014679	LOC_Os11g34690	20321331	20326421	expressed protein
qRTL11.1	Chr11	18407879	22014679	LOC_Os11g31540	18430460	18432558	BRASSINOSTEROID INSENSITIVE 1-associated receptor kinase 1 precursor, putative, expressed
qRTL11.1	Chr11	18407879	22014679	LOC_Os11g36810	21728246	21729209	expressed protein
qRTL11.1	Chr11	18407879	22014679	LOC_Os11g36200	21297806	21301732	receptor-like protein kinase 2 precursor, putative, expressed
qRTL11.1	Chr11	18407879	22014679	LOC_Os11g36430	21480170	21485137	zinc finger, C3HC4 type domain containing protein, expressed
qRTL11.1	Chr11	18407879	22014679	LOC_Os11g36190	21284855	21289519	receptor kinase, putative, expressed
qRTL11.1	Chr11	18407879	22014679	LOC_Os11g35274	20672349	20676720	protein kinase domain containing protein, expressed
qRTL11.1	Chr11	18407879	22014679	LOC_Os11g32720	19331048	19335511	zinc knuckle domain containing protein, expressed
qRTL11.1	Chr11	18407879	22014679	LOC_Os11g35710	20942415	20959702	cycloartenol synthase, putative, expressed
qRTL11.1	Chr11	18407879	22014679	LOC_Os11g33310	19701215	19703328	OsFBX424 - F-box domain containing protein, expressed
qRTL11.1	Chr11	18407879	22014679	LOC_Os11g31900	18751187	18753286	acyl carrier protein, putative, expressed
qRTL11.1	Chr11	18407879	22014679	LOC_Os11g35350	20723804	20724619	expressed protein
qRTL11.1	Chr11	18407879	22014679	LOC_Os11g36200	21297839	21301732	receptor-like protein kinase 2 precursor, putative, expressed
qRTL11.1	Chr11	18407879	22014679	LOC_Os11g33330	19709943	19718298	peptidase, M24 family protein, putative, expressed
qRTL11.1	Chr11	18407879	22014679	LOC_Os11g31900	18751125	18753276	acyl carrier protein, putative, expressed
qRTL11.1	Chr11	18407879	22014679	LOC_Os11g31550	18435551	18438196	BRASSINOSTEROID INSENSITIVE 1-associated receptor kinase 1 precursor, putative, expressed
qRTL11.1	Chr11	18407879	22014679	LOC_Os11g36430	21480186	21485137	zinc finger, C3HC4 type domain containing protein, expressed
qDWT4.1	Chr4	19744677	23173364	LOC_Os04g34570	20914900	20920417	expressed protein
qDWT4.1	Chr4	19744677	23173364	LOC_Os04g38450	22855359	22861007	gamma-glutamyltranspeptidase 1 precursor, putative, expressed
qDWT4.1	Chr4	19744677	23173364	LOC_Os04g36800	22216909	22221345	3-oxoacyl-synthase, putative, expressed
qDWT4.1	Chr4	19744677	23173364	LOC_Os04g33450	20221253	20223074	expressed protein
qDWT4.1	Chr4	19744677	23173364	LOC_Os04g35840	21842286	21848136	T-complex protein 11, putative, expressed
qDWT4.1	Chr4	19744677	23173364	LOC_Os04g35210	21396781	21401936	Leucine Rich Repeat family protein, expressed
qDWT4.1	Chr4	19744677	23173364	LOC_Os04g37800	22471090	22471464	hypothetical protein
qDWT4.1	Chr4	19744677	23173364	LOC_Os04g34150	20698942	20699295	expressed protein
qDWT4.1	Chr4	19744677	23173364	LOC_Os04g33150	20065193	20066677	desiccation-related protein PCC13-62 precursor, putative, expressed
qDWT4.1	Chr4	19744677	23173364	LOC_Os04g36800	22217302	22221345	3-oxoacyl-synthase, putative, expressed
qDWT4.1	Chr4	19744677	23173364	LOC_Os04g32820	19819398	19820459	expressed protein
qDWT4.1	Chr4	19744677	23173364	LOC_Os04g37790	22466367	22469010	expressed protein
qDWT4.1	Chr4	19744677	23173364	LOC_Os04g34984	21263959	21268227	ubiquitin carboxyl-terminal hydrolase domain containing protein, expressed
qDWT4.1	Chr4	19744677	23173364	LOC_Os04g33450	20221230	20223082	expressed protein
qDWT7.1	Chr7	413668	4681830	LOC_Os07g07250	3595696	3599707	eukaryotic translation initiation factor 3 subunit E, putative, expressed
qDWT7.1	Chr7	413668	4681830	LOC_Os07g07410	3699582	3701580	oxidoreductase, 2OG-Fe oxygenase family protein, putative, expressed
qDWT7.1	Chr7	413668	4681830	LOC_Os07g02450	841866	844699	receptor-like protein kinase 2 precursor, putative, expressed
qDWT7.1	Chr7	413668	4681830	LOC_Os07g01710	424870	428523	phytosulfokine receptor precursor, putative, expressed
qDWT7.1	Chr7	413668	4681830	LOC_Os07g01990	604496	607486	expressed protein
qDWT7.1	Chr7	413668	4681830	LOC_Os07g04500	1985484	1987858	expressed protein
qDWT7.1	Chr7	413668	4681830	LOC_Os07g03990	1683186	1686783	leucine-rich repeat family protein, putative, expressed
qDWT7.1	Chr7	413668	4681830	LOC_Os07g03730	1523653	1524629	SCP-like extracellular protein, expressed
qDWT7.1	Chr7	413668	4681830	LOC_Os07g07410	3699591	3701560	oxidoreductase, 2OG-Fe oxygenase family protein, putative, expressed
qDWT7.1	Chr7	413668	4681830	LOC_Os07g07280	3616170	3618202	expressed protein
qDWT7.1	Chr7	413668	4681830	LOC_Os07g02624	947798	950553	expressed protein
qDWT7.1	Chr7	413668	4681830	LOC_Os07g04010	1692909	1694918	lectin-like receptor kinase, putative, expressed
qDWT7.1	Chr7	413668	4681830	LOC_Os07g02260	726606	727559	expressed protein
qDWT7.1	Chr7	413668	4681830	LOC_Os07g01960	587602	588138	hypothetical protein
qDWT7.1	Chr7	413668	4681830	LOC_Os07g03870	1612858	1616245	receptor like protein kinase, putative, expressed
qDWT7.1	Chr7	413668	4681830	LOC_Os07g05145	2274630	2276505	expressed protein
qSIS2.1	Chr2	25141096	29579845	LOC_Os02g43330	26143309	26144731	homeobox associated leucine zipper, putative, expressed
qSIS2.1	Chr2	25141096	29579845	LOC_Os02g41840	25153199	25154265	DUF584 domain containing protein, putative, expressed
qSIS2.1	Chr2	25141096	29579845	LOC_Os02g43770	26409640	26412101	DUF630/DUF632 domains containing protein, putative, expressed
qSIS2.1	Chr2	25141096	29579845	LOC_Os02g44870	27165434	27166898	dehydrin, putative, expressed
qSIS2.1	Chr2	25141096	29579845	LOC_Os02g42280	25423693	25426421	UDP-glucoronosyl/UDP-glucosyl transferase family protein, putative, expressed
qSIS2.1	Chr2	25141096	29579845	LOC_Os02g47060	28726783	28730933	WRKY66, expressed
qSIS2.1	Chr2	25141096	29579845	LOC_Os02g45380	27591163	27593013	MATE domain containing protein, expressed
qSIS2.1	Chr2	25141096	29579845	LOC_Os02g45225	27473953	27475760	expressed protein
qSIS3.1	Chr3	3803115	5337569	LOC_Os03g09970	4987762	4992411	sulfate transporter, putative, expressed
qSIS3.1	Chr3	3803115	5337569	LOC_Os03g07750	3936681	3940818	expressed protein
qSIS3.1	Chr3	3803115	5337569	LOC_Os03g10350	5276864	5281819	NPGR1, putative, expressed
qSIS3.1	Chr3	3803115	5337569	LOC_Os03g10478	5331110	5335911	glycosyl hydrolase family 10 protein, putative, expressed
qSIS3.1	Chr3	3803115	5337569	LOC_Os03g08320	4236724	4238274	ZIM domain containing protein, putative, expressed
qSIS3.1	Chr3	3803115	5337569	LOC_Os03g09970	4984577	4992411	sulfate transporter, putative, expressed
qSIS3.1	Chr3	3803115	5337569	LOC_Os03g10220	5200523	5206413	methyladenine glycosylase, putative, expressed
qSIS3.1	Chr3	3803115	5337569	LOC_Os03g08310	4232001	4233042	ZIM domain containing protein, putative, expressed
qSIS3.1	Chr3	3803115	5337569	LOC_Os03g07750	3936680	3940818	expressed protein
qSIS3.1	Chr3	3803115	5337569	LOC_Os03g09970	4987778	4992411	sulfate transporter, putative, expressed
qSIS3.1	Chr3	3803115	5337569	LOC_Os03g07580	3859385	3864725	OsNucAP1 - Putative Nucleoporin Autopeptidase homologue, expressed
qSIS3.1	Chr3	3803115	5337569	LOC_Os03g09980	4996773	5002177	sulfate transporter, putative, expressed
qSIS3.1	Chr3	3803115	5337569	LOC_Os03g09970	4987877	4992411	sulfate transporter, putative, expressed
qSIS3.1	Chr3	3803115	5337569	LOC_Os03g10350	5276817	5281556	NPGR1, putative, expressed
qSIS5.1	Chr5	2915874	10776494	LOC_Os05g10620	5784142	5789560	no apical meristem protein, putative, expressed
qSIS5.1	Chr5	2915874	10776494	LOC_Os05g10210	5553628	5554934	HAD superfamily phosphatase, putative, expressed
qSIS5.1	Chr5	2915874	10776494	LOC_Os05g09740	5534528	5536110	HAD superfamily phosphatase, putative, expressed
qSIS5.1	Chr5	2915874	10776494	LOC_Os05g14220	7973016	7975758	tyrosine protein kinase domain containing protein, putative, expressed
qSIS5.1	Chr5	2915874	10776494	LOC_Os05g10840	5996638	6000601	calmodulin-binding protein, putative, expressed
qSIS5.1	Chr5	2915874	10776494	LOC_Os05g11210	6333107	6333908	lachrymatory factor synthase, putative, expressed
qSIS5.1	Chr5	2915874	10776494	LOC_Os05g07010	3679648	3681285	myb-like DNA-binding domain containing protein, expressed
qSIS5.1	Chr5	2915874	10776494	LOC_Os05g07470	3981387	3983600	D-mannose binding lectin family protein, expressed
qSIS5.1	Chr5	2915874	10776494	LOC_Os05g07650	4107109	4109880	transmembrane 9 superfamily member, putative, expressed
qSIS5.1	Chr5	2915874	10776494	LOC_Os05g07010	3679631	3681285	myb-like DNA-binding domain containing protein, expressed
qSIS5.1	Chr5	2915874	10776494	LOC_Os05g16824	9585993	9595470	SHR5-receptor-like kinase, putative, expressed
qSIS5.1	Chr5	2915874	10776494	LOC_Os05g07120	3756476	3759789	basic helix-loop-helix, putative, expressed
qSIS5.1	Chr5	2915874	10776494	LOC_Os05g11428	6468135	6476455	expressed protein
qSIS5.1	Chr5	2915874	10776494	LOC_Os05g06660	3439210	3443769	OsSCP26 - Putative Serine Carboxypeptidase homologue, expressed
qSIS5.1	Chr5	2915874	10776494	LOC_Os05g15040	8528874	8535118	NB-ARC domain containing protein, expressed
qSIS5.1	Chr5	2915874	10776494	LOC_Os05g15800	8918736	8920137	expressed protein
qSIS5.1	Chr5	2915874	10776494	LOC_Os05g09640	5446871	5448079	uncharacterized protein At4g06744 precursor, putative, expressed
qSIS5.1	Chr5	2915874	10776494	LOC_Os05g12630	7249978	7251397	expressed protein
qSIS5.1	Chr5	2915874	10776494	LOC_Os05g10670	5846045	5848291	zinc finger CCCH type family protein, putative, expressed
qSIS5.1	Chr5	2915874	10776494	LOC_Os05g11620	6582133	6582888	expressed protein
qSIS5.1	Chr5	2915874	10776494	LOC_Os05g06660	3439259	3443769	OsSCP26 - Putative Serine Carboxypeptidase homologue, expressed
qSIS5.1	Chr5	2915874	10776494	LOC_Os05g16824	9585987	9595470	SHR5-receptor-like kinase, putative, expressed
qSIS5.1	Chr5	2915874	10776494	LOC_Os05g11810	6720998	6726973	gibberellin 2-beta-dioxygenase 1, putative, expressed
qSIS5.1	Chr5	2915874	10776494	LOC_Os05g15530	8785448	8787593	aminotransferase domain containing protein, putative, expressed
qSIS5.1	Chr5	2915874	10776494	LOC_Os05g10690	5870169	5873986	Myb transcription factor, putative, expressed
qSIS5.1	Chr5	2915874	10776494	LOC_Os05g06970	3645870	3648069	peroxidase precursor, putative, expressed
qSIS5.1	Chr5	2915874	10776494	LOC_Os05g12630	7249980	7251397	expressed protein
qSIS5.1	Chr5	2915874	10776494	LOC_Os05g11810	6721719	6726973	gibberellin 2-beta-dioxygenase 1, putative, expressed
qSIS5.1	Chr5	2915874	10776494	LOC_Os05g12090	6919768	6920052	VQ domain containing protein, putative
qSIS5.1	Chr5	2915874	10776494	LOC_Os05g15040	8526403	8535118	NB-ARC domain containing protein, expressed
qSIS5.1	Chr5	2915874	10776494	LOC_Os05g16640	9438726	9443681	DUF630/DUF632 domains containing protein, putative, expressed
qSIS5.1	Chr5	2915874	10776494	LOC_Os05g11610	6576138	6576715	expressed protein
qSIS5.1	Chr5	2915874	10776494	LOC_Os05g07120	3756663	3759787	basic helix-loop-helix, putative, expressed
qSIS5.1	Chr5	2915874	10776494	LOC_Os05g07090	3730312	3735239	acyl-coenzyme A dehydrogenase, mitochondrial precursor, putative, expressed
qSIS5.1	Chr5	2915874	10776494	LOC_Os05g09704	5472689	5474678	HAD superfamily phosphatase, putative, expressed
qSIS5.1	Chr5	2915874	10776494	LOC_Os05g16930	9647991	9654909	protein kinase domain containing protein, expressed
qSIS5.1	Chr5	2915874	10776494	LOC_Os05g15600	8839135	8840107	expressed protein
qSIS5.1	Chr5	2915874	10776494	LOC_Os05g10620	5784141	5789560	no apical meristem protein, putative, expressed
qSIS5.1	Chr5	2915874	10776494	LOC_Os05g16824	9585980	9595470	SHR5-receptor-like kinase, putative, expressed
qSIS5.2	Chr5	15020712	20902648	LOC_Os05g26990	15685768	15688718	phospholipid-transporting ATPase 2, putative, expressed
qSIS5.2	Chr5	15020712	20902648	LOC_Os05g30760	17821376	17827429	esterase, putative, expressed
qSIS5.2	Chr5	15020712	20902648	LOC_Os05g33400	19631962	19633443	basic 7S globulin precursor, putative, expressed
qSIS5.2	Chr5	15020712	20902648	LOC_Os05g33260	19490677	19497600	1-5-phosphoribosyl-5-5-phosphoribosylaminomethylideneaminoimidazole-4-carboxamide isomerase, chloroplast precursor, putative, expressed
qSIS5.2	Chr5	15020712	20902648	LOC_Os05g34730	20601261	20601854	ethylene-responsive transcription factor ERF020, putative, expressed
qSIS5.2	Chr5	15020712	20902648	LOC_Os05g27780	16178542	16179709	expressed protein
qSIS5.2	Chr5	15020712	20902648	LOC_Os05g26990	15681556	15688718	phospholipid-transporting ATPase 2, putative, expressed
qSIS5.2	Chr5	15020712	20902648	LOC_Os05g31020	18016617	18020387	eukaryotic peptide chain release factor subunit 1-1, putative, expressed
qSIS5.2	Chr5	15020712	20902648	LOC_Os05g33560	19714723	19715367	expressed protein
qSIS5.2	Chr5	15020712	20902648	LOC_Os05g31480	18313409	18318440	methyltransferase, putative, expressed
qSIS5.2	Chr5	15020712	20902648	LOC_Os05g26990	15686452	15688718	phospholipid-transporting ATPase 2, putative, expressed
qSIS5.2	Chr5	15020712	20902648	LOC_Os05g33900	19997533	19999567	auxin-induced protein 5NG4, putative, expressed
qSIS5.2	Chr5	15020712	20902648	LOC_Os05g31490	18319190	18323976	golgi transport complex protein-related, putative, expressed
qSIS8.1	Chr8	20283426	24270635	LOC_Os08g35630	22462394	22464896	MTD1, putative, expressed
qSIS8.1	Chr8	20283426	24270635	LOC_Os08g33350	20802476	20805200	expressed protein
qSIS8.1	Chr8	20283426	24270635	LOC_Os08g37420	23711273	23711611	expressed protein
qSIS8.1	Chr8	20283426	24270635	LOC_Os08g37030	23408421	23409662	gibberellin receptor GID1L2, putative, expressed
qSIS8.1	Chr8	20283426	24270635	LOC_Os08g32980	20463456	20465194	expressed protein
qSIS8.1	Chr8	20283426	24270635	LOC_Os08g33710	21050472	21052852	ribonuclease T2 family domain containing protein, expressed
qSIS8.1	Chr8	20283426	24270635	LOC_Os08g34000	21301589	21302200	glycosyl transferase family 1 protein, putative, expressed
qSIS8.1	Chr8	20283426	24270635	LOC_Os08g32780	20312582	20314716	bifunctional monodehydroascorbate reductase and carbonic anhydrasenectarin-3 precursor, putative, expressed
qSIS8.1	Chr8	20283426	24270635	LOC_Os08g32980	20461750	20465194	expressed protein
qSIS8.1	Chr8	20283426	24270635	LOC_Os08g33150	20600431	20601995	MYB family transcription factor, putative, expressed
qNa7.1	Chr7	19256914	21978176	LOC_Os07g34950	20936091	20941654	uncharacterized membrane protein, putative, expressed
qNa7.1	Chr7	19256914	21978176	LOC_Os07g34520	20691054	20693694	isocitrate lyase, putative, expressed
qNa7.1	Chr7	19256914	21978176	LOC_Os07g35560	21280300	21282626	glucan endo-1,3-beta-glucosidase precursor, putative, expressed
qNa7.1	Chr7	19256914	21978176	LOC_Os07g33210	19838576	19842588	expressed protein
qNa7.1	Chr7	19256914	21978176	LOC_Os07g35180	21062488	21062968	hypothetical protein
qNa7.1	Chr7	19256914	21978176	LOC_Os07g35810	21441037	21444823	TKL_IRAK_DUF26-ld.6 - DUF26 kinases have homology to DUF26 containing loci, expressed
qNa7.1	Chr7	19256914	21978176	LOC_Os07g36630	21910216	21915284	CSLF8 - cellulose synthase-like family F; beta1,3;1,4 glucan synthase, expressed
qNa7.1	Chr7	19256914	21978176	LOC_Os07g36570	21863107	21868527	KI domain interacting kinase 1, putative, expressed
qNa7.1	Chr7	19256914	21978176	LOC_Os07g34900	20919365	20920732	aspartic proteinase nepenthesin precursor, putative, expressed
qNa7.1	Chr7	19256914	21978176	LOC_Os07g35940	21503815	21506356	beta-amylase, putative, expressed
qNa7.1	Chr7	19256914	21978176	LOC_Os07g32630	19462299	19464260	UDP-glucoronosyl and UDP-glucosyl transferase domain containing protein, expressed
qNa7.1	Chr7	19256914	21978176	LOC_Os07g36544	21846326	21851297	serine/threonine-protein kinase receptor precursor, putative, expressed
qNa7.1	Chr7	19256914	21978176	LOC_Os07g34290	20535855	20536812	expressed protein
qK1.1	Chr1	15118625	23971321	LOC_Os01g42090	23864681	23867313	nodulin MtN3 family protein, putative, expressed
qK1.1	Chr1	15118625	23971321	LOC_Os01g31980	17504340	17512384	MATE efflux family protein, putative, expressed
qK1.1	Chr1	15118625	23971321	LOC_Os01g42234	23923718	23933451	amino acid permease family protein, putative, expressed
qK1.1	Chr1	15118625	23971321	LOC_Os01g39650	22365507	22369394	programmed cell death protein 2, putative, expressed
qK1.1	Chr1	15118625	23971321	LOC_Os01g41750	23631765	23635375	expressed protein
qK1.1	Chr1	15118625	23971321	LOC_Os01g36790	20464606	20469249	TKL_IRAK_DUF26-lf.2 - DUF26 kinases have homology to DUF26 containing loci, expressed
qK1.1	Chr1	15118625	23971321	LOC_Os01g36240	20061961	20066530	peroxidase precursor, putative, expressed
qK1.1	Chr1	15118625	23971321	LOC_Os01g35330	19549153	19550352	circumsporozoite protein precursor, putative, expressed
qK1.1	Chr1	15118625	23971321	LOC_Os01g27390	15291669	15294415	glutathione S-transferase, putative, expressed
qK1.1	Chr1	15118625	23971321	LOC_Os01g36350	20153480	20156427	cytochrome P450, putative, expressed
qK1.1	Chr1	15118625	23971321	LOC_Os01g39670	22375575	22377560	OsFBD1 - F-box and FBD domain containing protein, expressed
qK1.1	Chr1	15118625	23971321	LOC_Os01g31980	17504338	17512384	MATE efflux family protein, putative, expressed
qK1.1	Chr1	15118625	23971321	LOC_Os01g40280	22742531	22747183	integral membrane protein, putative, expressed
qK1.1	Chr1	15118625	23971321	LOC_Os01g38660	21715723	21716605	expressed protein
qK1.1	Chr1	15118625	23971321	LOC_Os01g40730	23013424	23013939	expressed protein
qK1.1	Chr1	15118625	23971321	LOC_Os01g41950	23782487	23785775	expressed protein
qK1.1	Chr1	15118625	23971321	LOC_Os01g28690	16062021	16067662	nucleoporin autopeptidase domain containing protein, expressed
qK1.1	Chr1	15118625	23971321	LOC_Os01g36820	20480000	20482782	expressed protein
qK1.1	Chr1	15118625	23971321	LOC_Os01g27210	15170345	15171860	glutathione S-transferase, putative, expressed
qK1.1	Chr1	15118625	23971321	LOC_Os01g37000	20640981	20643886	carboxyl-terminal peptidase, putative, expressed
qK1.1	Chr1	15118625	23971321	LOC_Os01g39680	22379059	22383049	expressed protein
qK1.1	Chr1	15118625	23971321	LOC_Os01g34610	19079248	19083485	expressed protein
qK1.1	Chr1	15118625	23971321	LOC_Os01g40280	22742519	22747184	integral membrane protein, putative, expressed
qK1.1	Chr1	15118625	23971321	LOC_Os01g39810	22450498	22456233	Alg9-like mannosyltransferase protein, putative, expressed
qK1.1	Chr1	15118625	23971321	LOC_Os01g36390	20192025	20197004	MCM4 - Putative minichromosome maintenance MCM complex subunit 4, expressed
qK1.1	Chr1	15118625	23971321	LOC_Os01g29870	16731644	16733719	multidrug resistance protein 9, putative, expressed
qK1.1	Chr1	15118625	23971321	LOC_Os01g41870	23727761	23733080	protein kinase, putative, expressed
qK1.1	Chr1	15118625	23971321	LOC_Os01g35580	19681825	19685078	expressed protein
qK1.1	Chr1	15118625	23971321	LOC_Os01g42190	23911517	23913299	heat shock protein DnaJ, putative, expressed
qK1.1	Chr1	15118625	23971321	LOC_Os01g39970	22538988	22542228	protein kinase domain containing protein, putative, expressed
qK1.1	Chr1	15118625	23971321	LOC_Os01g34620	19089932	19093121	OsGrx_S15.1 - glutaredoxin subgroup II, expressed
qK1.1	Chr1	15118625	23971321	LOC_Os01g41910	23770115	23771515	receptor-like protein kinase 5 precursor, putative, expressed
qK1.1	Chr1	15118625	23971321	LOC_Os01g34850	19242042	19243853	OsHKT2;3 - Na+ transporter, expressed
qK1.1	Chr1	15118625	23971321	LOC_Os01g40870	23113645	23119715	aldehyde dehydrogenase, putative, expressed
qK1.1	Chr1	15118625	23971321	LOC_Os01g38359	21525440	21549830	peptidyl-prolyl cis-trans isomerase, FKBP-type, putative, expressed
qK1.1	Chr1	15118625	23971321	LOC_Os01g38970	21892788	21897947	carbamoyl-phosphate synthase large chain, putative, expressed
qK1.1	Chr1	15118625	23971321	LOC_Os01g41050	23247278	23250623	sulfate transporter, putative, expressed
qK1.1	Chr1	15118625	23971321	LOC_Os01g34010	18719946	18723104	expressed protein
qK1.1	Chr1	15118625	23971321	LOC_Os01g40700	22999991	23002458	expressed protein
qK1.1	Chr1	15118625	23971321	LOC_Os01g42234	23929691	23933451	amino acid permease family protein, putative, expressed
qK1.1	Chr1	15118625	23971321	LOC_Os01g34620	19089909	19093121	OsGrx_S15.1 - glutaredoxin subgroup II, expressed
qK1.1	Chr1	15118625	23971321	LOC_Os01g41870	23728942	23733077	protein kinase, putative, expressed
qK1.1	Chr1	15118625	23971321	LOC_Os01g35590	19689459	19692954	expressed protein
qK1.1	Chr1	15118625	23971321	LOC_Os01g33040	18150894	18157844	kinesin motor domain containing protein, expressed
qK1.1	Chr1	15118625	23971321	LOC_Os01g28690	16061947	16067662	nucleoporin autopeptidase domain containing protein, expressed
qK1.1	Chr1	15118625	23971321	LOC_Os01g39060	21955893	21963353	expressed protein
qK1.1	Chr1	15118625	23971321	LOC_Os01g33090	18205177	18208221	expressed protein
qK1.1	Chr1	15118625	23971321	LOC_Os01g35330	19549142	19550352	circumsporozoite protein precursor, putative, expressed
qK3.1	Chr3	12407382	17714889	LOC_Os03g30470	17390790	17391871	CHIT4 - Chitinase family protein precursor, expressed
qK3.1	Chr3	12407382	17714889	LOC_Os03g31044	17680228	17688211	expressed protein
qK3.1	Chr3	12407382	17714889	LOC_Os03g24100	13678701	13679855	expressed protein
qK3.1	Chr3	12407382	17714889	LOC_Os03g24690	14067751	14071112	terpene synthase, putative, expressed
qK3.1	Chr3	12407382	17714889	LOC_Os03g26630	15214197	15219070	SAP domain containing protein, expressed
qK3.1	Chr3	12407382	17714889	LOC_Os03g26630	15214213	15219070	SAP domain containing protein, expressed
qK3.1	Chr3	12407382	17714889	LOC_Os03g23050	13319928	13326828	expressed protein
qK3.1	Chr3	12407382	17714889	LOC_Os03g24160	13712274	13716758	phosphatidylinositol-4-phosphate 5-kinase, putative, expressed
qK3.1	Chr3	12407382	17714889	LOC_Os03g27280	15628100	15632465	CAMK_CAMK_like.19 - CAMK includes calcium/calmodulin depedent protein kinases, expressed
qK3.1	Chr3	12407382	17714889	LOC_Os03g30060	17142985	17144403	expressed protein
qK3.1	Chr3	12407382	17714889	LOC_Os03g22450	12865228	12869292	auxin response factor 75, putative, expressed
qK3.1	Chr3	12407382	17714889	LOC_Os03g28330	16301277	16307632	sucrose synthase, putative, expressed
qK3.1	Chr3	12407382	17714889	LOC_Os03g25040	14295592	14297898	GDSL-like lipase/acylhydrolase, putative, expressed
qK3.1	Chr3	12407382	17714889	LOC_Os03g26229	15005895	15008260	40S ribosomal protein S9-1, putative, expressed
qK3.1	Chr3	12407382	17714889	LOC_Os03g26820	15307615	15309815	LTPL52 - Protease inhibitor/seed storage/LTP family protein precursor, expressed
qK3.1	Chr3	12407382	17714889	LOC_Os03g25040	14294507	14297898	GDSL-like lipase/acylhydrolase, putative, expressed
qK3.1	Chr3	12407382	17714889	LOC_Os03g31044	17681954	17688196	expressed protein
qK3.1	Chr3	12407382	17714889	LOC_Os03g26910	15381803	15384274	uncharacterized glycosyl hydrolase Rv2006/MT2062, putative, expressed
qK3.1	Chr3	12407382	17714889	LOC_Os03g24640	14032516	14037330	terpene synthase, putative, expressed
qK8.1	Chr8	16566959	20283426	LOC_Os08g31280	19340472	19341395	DC1, putative, expressed
qK8.1	Chr8	16566959	20283426	LOC_Os08g30790	19012736	19016000	hypersensitive-induced response protein, putative, expressed
qK8.1	Chr8	16566959	20283426	LOC_Os08g30790	19011809	19016000	hypersensitive-induced response protein, putative, expressed
qK8.1	Chr8	16566959	20283426	LOC_Os08g28080	17122122	17132608	coatomer subunit delta, putative, expressed
qK8.1	Chr8	16566959	20283426	LOC_Os08g30634	18876400	18892314	DC1 domain containing protein, expressed
qK8.1	Chr8	16566959	20283426	LOC_Os08g32710	20260774	20261095	expressed protein
qK8.1	Chr8	16566959	20283426	LOC_Os08g28710	17558062	17560192	receptor protein kinase CRINKLY4 precursor, putative, expressed
qK8.1	Chr8	16566959	20283426	LOC_Os08g30790	19011784	19016000	hypersensitive-induced response protein, putative, expressed
qK8.1	Chr8	16566959	20283426	LOC_Os08g28460	17367559	17372231	NBS-LRR disease resistance protein, putative, expressed
qK8.1	Chr8	16566959	20283426	LOC_Os08g30634	18885356	18892314	DC1 domain containing protein, expressed
qK8.1	Chr8	16566959	20283426	LOC_Os08g28700	17538199	17540911	dnaJ domain containing protein, expressed
qK8.1	Chr8	16566959	20283426	LOC_Os08g30060	18474167	18480852	proton pump interactor, putative, expressed
qK8.1	Chr8	16566959	20283426	LOC_Os08g30060	18474191	18480852	proton pump interactor, putative, expressed
qK8.1	Chr8	16566959	20283426	LOC_Os08g30740	18960124	18966338	ABC transporter, ATP-binding protein, putative, expressed
qK8.1	Chr8	16566959	20283426	LOC_Os08g32060	19875266	19877699	spotted leaf 11, putative, expressed
qK8.1	Chr8	16566959	20283426	LOC_Os08g30634	18889178	18892291	DC1 domain containing protein, expressed
qNaK1.1	Chr1	15118625	23971321	LOC_Os01g42090	23864681	23867313	nodulin MtN3 family protein, putative, expressed
qNaK1.1	Chr1	15118625	23971321	LOC_Os01g31980	17504340	17512384	MATE efflux family protein, putative, expressed
qNaK1.1	Chr1	15118625	23971321	LOC_Os01g42234	23923718	23933451	amino acid permease family protein, putative, expressed
qNaK1.1	Chr1	15118625	23971321	LOC_Os01g39650	22365507	22369394	programmed cell death protein 2, putative, expressed
qNaK1.1	Chr1	15118625	23971321	LOC_Os01g41750	23631765	23635375	expressed protein
qNaK1.1	Chr1	15118625	23971321	LOC_Os01g36790	20464606	20469249	TKL_IRAK_DUF26-lf.2 - DUF26 kinases have homology to DUF26 containing loci, expressed
qNaK1.1	Chr1	15118625	23971321	LOC_Os01g36240	20061961	20066530	peroxidase precursor, putative, expressed
qNaK1.1	Chr1	15118625	23971321	LOC_Os01g35330	19549153	19550352	circumsporozoite protein precursor, putative, expressed
qNaK1.1	Chr1	15118625	23971321	LOC_Os01g27390	15291669	15294415	glutathione S-transferase, putative, expressed
qNaK1.1	Chr1	15118625	23971321	LOC_Os01g36350	20153480	20156427	cytochrome P450, putative, expressed
qNaK1.1	Chr1	15118625	23971321	LOC_Os01g39670	22375575	22377560	OsFBD1 - F-box and FBD domain containing protein, expressed
qNaK1.1	Chr1	15118625	23971321	LOC_Os01g31980	17504338	17512384	MATE efflux family protein, putative, expressed
qNaK1.1	Chr1	15118625	23971321	LOC_Os01g40280	22742531	22747183	integral membrane protein, putative, expressed
qNaK1.1	Chr1	15118625	23971321	LOC_Os01g38660	21715723	21716605	expressed protein
qNaK1.1	Chr1	15118625	23971321	LOC_Os01g40730	23013424	23013939	expressed protein
qNaK1.1	Chr1	15118625	23971321	LOC_Os01g41950	23782487	23785775	expressed protein
qNaK1.1	Chr1	15118625	23971321	LOC_Os01g28690	16062021	16067662	nucleoporin autopeptidase domain containing protein, expressed
qNaK1.1	Chr1	15118625	23971321	LOC_Os01g36820	20480000	20482782	expressed protein
qNaK1.1	Chr1	15118625	23971321	LOC_Os01g27210	15170345	15171860	glutathione S-transferase, putative, expressed
qNaK1.1	Chr1	15118625	23971321	LOC_Os01g37000	20640981	20643886	carboxyl-terminal peptidase, putative, expressed
qNaK1.1	Chr1	15118625	23971321	LOC_Os01g39680	22379059	22383049	expressed protein
qNaK1.1	Chr1	15118625	23971321	LOC_Os01g34610	19079248	19083485	expressed protein
qNaK1.1	Chr1	15118625	23971321	LOC_Os01g40280	22742519	22747184	integral membrane protein, putative, expressed
qNaK1.1	Chr1	15118625	23971321	LOC_Os01g39810	22450498	22456233	Alg9-like mannosyltransferase protein, putative, expressed
qNaK1.1	Chr1	15118625	23971321	LOC_Os01g36390	20192025	20197004	MCM4 - Putative minichromosome maintenance MCM complex subunit 4, expressed
qNaK1.1	Chr1	15118625	23971321	LOC_Os01g29870	16731644	16733719	multidrug resistance protein 9, putative, expressed
qNaK1.1	Chr1	15118625	23971321	LOC_Os01g41870	23727761	23733080	protein kinase, putative, expressed
qNaK1.1	Chr1	15118625	23971321	LOC_Os01g35580	19681825	19685078	expressed protein
qNaK1.1	Chr1	15118625	23971321	LOC_Os01g42190	23911517	23913299	heat shock protein DnaJ, putative, expressed
qNaK1.1	Chr1	15118625	23971321	LOC_Os01g39970	22538988	22542228	protein kinase domain containing protein, putative, expressed
qNaK1.1	Chr1	15118625	23971321	LOC_Os01g34620	19089932	19093121	OsGrx_S15.1 - glutaredoxin subgroup II, expressed
qNaK1.1	Chr1	15118625	23971321	LOC_Os01g41910	23770115	23771515	receptor-like protein kinase 5 precursor, putative, expressed
qNaK1.1	Chr1	15118625	23971321	LOC_Os01g34850	19242042	19243853	OsHKT2;3 - Na+ transporter, expressed
qNaK1.1	Chr1	15118625	23971321	LOC_Os01g40870	23113645	23119715	aldehyde dehydrogenase, putative, expressed
qNaK1.1	Chr1	15118625	23971321	LOC_Os01g38359	21525440	21549830	peptidyl-prolyl cis-trans isomerase, FKBP-type, putative, expressed
qNaK1.1	Chr1	15118625	23971321	LOC_Os01g38970	21892788	21897947	carbamoyl-phosphate synthase large chain, putative, expressed
qNaK1.1	Chr1	15118625	23971321	LOC_Os01g41050	23247278	23250623	sulfate transporter, putative, expressed
qNaK1.1	Chr1	15118625	23971321	LOC_Os01g34010	18719946	18723104	expressed protein
qNaK1.1	Chr1	15118625	23971321	LOC_Os01g40700	22999991	23002458	expressed protein
qNaK1.1	Chr1	15118625	23971321	LOC_Os01g42234	23929691	23933451	amino acid permease family protein, putative, expressed
qNaK1.1	Chr1	15118625	23971321	LOC_Os01g34620	19089909	19093121	OsGrx_S15.1 - glutaredoxin subgroup II, expressed
qNaK1.1	Chr1	15118625	23971321	LOC_Os01g41870	23728942	23733077	protein kinase, putative, expressed
qNaK1.1	Chr1	15118625	23971321	LOC_Os01g35590	19689459	19692954	expressed protein
qNaK1.1	Chr1	15118625	23971321	LOC_Os01g33040	18150894	18157844	kinesin motor domain containing protein, expressed
qNaK1.1	Chr1	15118625	23971321	LOC_Os01g28690	16061947	16067662	nucleoporin autopeptidase domain containing protein, expressed
qNaK1.1	Chr1	15118625	23971321	LOC_Os01g39060	21955893	21963353	expressed protein
qNaK1.1	Chr1	15118625	23971321	LOC_Os01g33090	18205177	18208221	expressed protein
qNaK1.1	Chr1	15118625	23971321	LOC_Os01g35330	19549142	19550352	circumsporozoite protein precursor, putative, expressed
qNaK3.1	Chr3	12407382	17714889	LOC_Os03g30470	17390790	17391871	CHIT4 - Chitinase family protein precursor, expressed
qNaK3.1	Chr3	12407382	17714889	LOC_Os03g31044	17680228	17688211	expressed protein
qNaK3.1	Chr3	12407382	17714889	LOC_Os03g24100	13678701	13679855	expressed protein
qNaK3.1	Chr3	12407382	17714889	LOC_Os03g24690	14067751	14071112	terpene synthase, putative, expressed
qNaK3.1	Chr3	12407382	17714889	LOC_Os03g26630	15214197	15219070	SAP domain containing protein, expressed
qNaK3.1	Chr3	12407382	17714889	LOC_Os03g26630	15214213	15219070	SAP domain containing protein, expressed
qNaK3.1	Chr3	12407382	17714889	LOC_Os03g23050	13319928	13326828	expressed protein
qNaK3.1	Chr3	12407382	17714889	LOC_Os03g24160	13712274	13716758	phosphatidylinositol-4-phosphate 5-kinase, putative, expressed
qNaK3.1	Chr3	12407382	17714889	LOC_Os03g27280	15628100	15632465	CAMK_CAMK_like.19 - CAMK includes calcium/calmodulin depedent protein kinases, expressed
qNaK3.1	Chr3	12407382	17714889	LOC_Os03g30060	17142985	17144403	expressed protein
qNaK3.1	Chr3	12407382	17714889	LOC_Os03g22450	12865228	12869292	auxin response factor 75, putative, expressed
qNaK3.1	Chr3	12407382	17714889	LOC_Os03g28330	16301277	16307632	sucrose synthase, putative, expressed
qNaK3.1	Chr3	12407382	17714889	LOC_Os03g25040	14295592	14297898	GDSL-like lipase/acylhydrolase, putative, expressed
qNaK3.1	Chr3	12407382	17714889	LOC_Os03g26229	15005895	15008260	40S ribosomal protein S9-1, putative, expressed
qNaK3.1	Chr3	12407382	17714889	LOC_Os03g26820	15307615	15309815	LTPL52 - Protease inhibitor/seed storage/LTP family protein precursor, expressed
qNaK3.1	Chr3	12407382	17714889	LOC_Os03g25040	14294507	14297898	GDSL-like lipase/acylhydrolase, putative, expressed
qNaK3.1	Chr3	12407382	17714889	LOC_Os03g31044	17681954	17688196	expressed protein
qNaK3.1	Chr3	12407382	17714889	LOC_Os03g26910	15381803	15384274	uncharacterized glycosyl hydrolase Rv2006/MT2062, putative, expressed
qNaK3.1	Chr3	12407382	17714889	LOC_Os03g24640	14032516	14037330	terpene synthase, putative, expressed
qNaK8.1	Chr8	16566959	20283426	LOC_Os08g31280	19340472	19341395	DC1, putative, expressed
qNaK8.1	Chr8	16566959	20283426	LOC_Os08g30790	19012736	19016000	hypersensitive-induced response protein, putative, expressed
qNaK8.1	Chr8	16566959	20283426	LOC_Os08g30790	19011809	19016000	hypersensitive-induced response protein, putative, expressed
qNaK8.1	Chr8	16566959	20283426	LOC_Os08g28080	17122122	17132608	coatomer subunit delta, putative, expressed
qNaK8.1	Chr8	16566959	20283426	LOC_Os08g30634	18876400	18892314	DC1 domain containing protein, expressed
qNaK8.1	Chr8	16566959	20283426	LOC_Os08g32710	20260774	20261095	expressed protein
qNaK8.1	Chr8	16566959	20283426	LOC_Os08g28710	17558062	17560192	receptor protein kinase CRINKLY4 precursor, putative, expressed
qNaK8.1	Chr8	16566959	20283426	LOC_Os08g30790	19011784	19016000	hypersensitive-induced response protein, putative, expressed
qNaK8.1	Chr8	16566959	20283426	LOC_Os08g28460	17367559	17372231	NBS-LRR disease resistance protein, putative, expressed
qNaK8.1	Chr8	16566959	20283426	LOC_Os08g30634	18885356	18892314	DC1 domain containing protein, expressed
qNaK8.1	Chr8	16566959	20283426	LOC_Os08g28700	17538199	17540911	dnaJ domain containing protein, expressed
qNaK8.1	Chr8	16566959	20283426	LOC_Os08g30060	18474167	18480852	proton pump interactor, putative, expressed
qNaK8.1	Chr8	16566959	20283426	LOC_Os08g30060	18474191	18480852	proton pump interactor, putative, expressed
qNaK8.1	Chr8	16566959	20283426	LOC_Os08g30740	18960124	18966338	ABC transporter, ATP-binding protein, putative, expressed
qNaK8.1	Chr8	16566959	20283426	LOC_Os08g32060	19875266	19877699	spotted leaf 11, putative, expressed
qNaK8.1	Chr8	16566959	20283426	LOC_Os08g30634	18889178	18892291	DC1 domain containing protein, expressed
qCHL6.1	Chr6	12959629	15578596	LOC_Os06g25294	14809929	14815856	60S ribosomal protein L18a-1, putative, expressed
qCHL6.1	Chr6	12959629	15578596	LOC_Os06g23370	13635895	13640070	expressed protein
qCHL6.1	Chr6	12959629	15578596	LOC_Os06g23770	13885410	13888877	expressed protein
qCHL6.1	Chr6	12959629	15578596	LOC_Os06g24404	14281531	14290948	GDSL-like lipase/acylhydrolase, putative, expressed
qCHL6.1	Chr6	12959629	15578596	LOC_Os06g25010	14646977	14648091	glycosyl hydrolase, putative, expressed
qCHL6.1	Chr6	12959629	15578596	LOC_Os06g23290	13601951	13604917	phosphatidylinositol 3- and 4-kinase family protein, putative, expressed
qSHL1.1	Chr1	2800055	4424392	LOC_Os01g07920	3827042	3830347	prolyl 4-hydroxylase, putative, expressed
qSHL1.1	Chr1	2800055	4424392	LOC_Os01g07940	3835129	3838211	AGC_PVPK_like_kin82y.3 - ACG kinases include homologs to PKA, PKG and PKC, expressed
qSHL1.1	Chr1	2800055	4424392	LOC_Os01g07420	3516658	3519175	hydrolase, alpha/beta fold family protein, putative, expressed
qSHL1.1	Chr1	2800055	4424392	LOC_Os01g05840	2800436	2803742	oxidoreductase, short chain dehydrogenase/reductase family domain containing family, expressed
qSHL1.1	Chr1	2800055	4424392	LOC_Os01g05840	2800504	2803742	oxidoreductase, short chain dehydrogenase/reductase family domain containing family, expressed
qSHL1.1	Chr1	2800055	4424392	LOC_Os01g06890	3259438	3262454	leucine-rich repeat family protein, putative, expressed
qSHL1.1	Chr1	2800055	4424392	LOC_Os01g07850	3779634	3782004	glyoxalase family protein, putative, expressed
qSHL1.1	Chr1	2800055	4424392	LOC_Os01g06876	3256822	3257901	Cf-2, putative, expressed
qSHL1.1	Chr1	2800055	4424392	LOC_Os01g07920	3827039	3830326	prolyl 4-hydroxylase, putative, expressed
qSHL1.1	Chr1	2800055	4424392	LOC_Os01g06230	2961194	2961469	OsSAUR1 - Auxin-responsive SAUR gene family member, expressed
qSHL1.1	Chr1	2800055	4424392	LOC_Os01g07110	3345203	3355066	BRCA2 repeat family protein, expressed
qSHL1.1	Chr1	2800055	4424392	LOC_Os01g07530	3598418	3602211	uncharacterized glycosyltransferase, putative, expressed
qSHL4.1	Chr4	688353	4441638	LOC_Os04g06510	3417461	3419747	expressed protein
qSHL4.1	Chr4	688353	4441638	LOC_Os04g06900	3635172	3638048	expressed protein
qSHL4.1	Chr4	688353	4441638	LOC_Os04g06520	3410728	3412439	expressed protein
qSHL4.1	Chr4	688353	4441638	LOC_Os04g06910	3648178	3650355	expressed protein
qSHL4.1	Chr4	688353	4441638	LOC_Os04g06850	3609046	3613651	expressed protein
qSHL4.1	Chr4	688353	4441638	LOC_Os04g05770	2959557	2963815	expressed protein
qSHL4.1	Chr4	688353	4441638	LOC_Os04g05650	2890372	2891360	expressed protein
qSHL4.1	Chr4	688353	4441638	LOC_Os04g02920	1160646	1166868	leucine-rich repeat family protein, putative, expressed
qSHL4.2	Chr4	23173364	27357722	LOC_Os04g42090	24915049	24918786	CPuORF7 - conserved peptide uORF-containing transcript, expressed
qSHL4.2	Chr4	23173364	27357722	LOC_Os04g41280	24497616	24505401	ankyrin repeat domain containing protein, expressed
qSHL4.2	Chr4	23173364	27357722	LOC_Os04g42090	24915054	24918786	CPuORF7 - conserved peptide uORF-containing transcript, expressed
qSHL4.2	Chr4	23173364	27357722	LOC_Os04g40390	24007307	24008008	expressed protein
qSHL4.2	Chr4	23173364	27357722	LOC_Os04g39900	23762322	23768245	Os4bglu13 - beta-glucosidase homologue, similar to Os4Bglu12 exoglucanase/b-glucosidase, expressed
qSHL4.2	Chr4	23173364	27357722	LOC_Os04g40070	23859220	23863737	GRAM and C2 domains containing protein, putative, expressed
qSHL4.2	Chr4	23173364	27357722	LOC_Os04g42090	24915889	24918786	CPuORF7 - conserved peptide uORF-containing transcript, expressed
qSHL4.2	Chr4	23173364	27357722	LOC_Os04g40460	24043880	24047054	cytochrome P450, putative, expressed
qSHL4.2	Chr4	23173364	27357722	LOC_Os04g40010	23815413	23817050	PPR repeat domain containing protein, putative, expressed
qSHL4.2	Chr4	23173364	27357722	LOC_Os04g42950	25404933	25407689	MYB family transcription factor, putative, expressed
qSHL4.2	Chr4	23173364	27357722	LOC_Os04g41000	24330793	24334829	expressed protein
qSHL8.1	Chr8	13987689	16566959	LOC_Os08g24310	14673019	14679422	receptor-like protein kinase precursor, putative, expressed
qSHL8.1	Chr8	13987689	16566959	LOC_Os08g23290	14056070	14058411	serine/threonine-protein kinase BRI1-like 2 precursor, putative, expressed
qSHL8.1	Chr8	13987689	16566959	LOC_Os08g24434	14760284	14766266	expressed protein
qRTL3.2	Chr3	26669680	30386575	LOC_Os03g49440	28143783	28146332	phosphatase, putative, expressed
qRTL3.2	Chr3	26669680	30386575	LOC_Os03g48904	27846972	27853473	expressed protein
qRTL3.2	Chr3	26669680	30386575	LOC_Os03g49350	28091611	28094613	lipozygenase protein, putative, expressed
qRTL3.2	Chr3	26669680	30386575	LOC_Os03g52070	29871085	29875767	OsSCP20 - Putative Serine Carboxypeptidase homologue, expressed
qRTL3.2	Chr3	26669680	30386575	LOC_Os03g52070	29871167	29878401	OsSCP20 - Putative Serine Carboxypeptidase homologue, expressed
qRTL3.2	Chr3	26669680	30386575	LOC_Os03g49440	28143097	28146332	phosphatase, putative, expressed
qRTL3.2	Chr3	26669680	30386575	LOC_Os03g48760	27783892	27784581	Cupin domain containing protein, expressed
qRTL3.2	Chr3	26669680	30386575	LOC_Os03g48750	27779086	27780096	Cupin domain containing protein, expressed
qRTL3.2	Chr3	26669680	30386575	LOC_Os03g51090	29209943	29212204	OsFBDUF17 - F-box and DUF domain containing protein, expressed
qRTL5.1	Chr5	488027	2915874	LOC_Os05g04000	1795989	1797051	expressed protein
qRTL5.1	Chr5	488027	2915874	LOC_Os05g05070	2467825	2468079	expressed protein
qRTL5.1	Chr5	488027	2915874	LOC_Os05g02480	849168	850413	expressed protein
qRTL5.1	Chr5	488027	2915874	LOC_Os05g03040	1155968	1159703	AP2 domain containing protein, expressed
qRTL5.1	Chr5	488027	2915874	LOC_Os05g02564	890691	893491	expressed protein
qRTL5.1	Chr5	488027	2915874	LOC_Os05g05390	2674520	2679534	expressed protein
qRTL5.1	Chr5	488027	2915874	LOC_Os05g05110	2482188	2482637	expressed protein
qRTL5.1	Chr5	488027	2915874	LOC_Os05g05580	2767332	2775704	expressed protein
qRTL5.1	Chr5	488027	2915874	LOC_Os05g04500	2080595	2082760	peroxidase precursor, putative, expressed
qRTL5.1	Chr5	488027	2915874	LOC_Os05g05200	2528904	2536253	O-acyltransferase, putative, expressed
qRTL5.2	Chr5	15020712	20902648	LOC_Os05g26990	15685768	15688718	phospholipid-transporting ATPase 2, putative, expressed
qRTL5.2	Chr5	15020712	20902648	LOC_Os05g30760	17821376	17827429	esterase, putative, expressed
qRTL5.2	Chr5	15020712	20902648	LOC_Os05g33400	19631962	19633443	basic 7S globulin precursor, putative, expressed
qRTL5.2	Chr5	15020712	20902648	LOC_Os05g33260	19490677	19497600	1-5-phosphoribosyl-5-5-phosphoribosylaminomethylideneaminoimidazole-4-carboxamide isomerase, chloroplast precursor, putative, expressed
qRTL5.2	Chr5	15020712	20902648	LOC_Os05g34730	20601261	20601854	ethylene-responsive transcription factor ERF020, putative, expressed
qRTL5.2	Chr5	15020712	20902648	LOC_Os05g27780	16178542	16179709	expressed protein
qRTL5.2	Chr5	15020712	20902648	LOC_Os05g26990	15681556	15688718	phospholipid-transporting ATPase 2, putative, expressed
qRTL5.2	Chr5	15020712	20902648	LOC_Os05g31020	18016617	18020387	eukaryotic peptide chain release factor subunit 1-1, putative, expressed
qRTL5.2	Chr5	15020712	20902648	LOC_Os05g33560	19714723	19715367	expressed protein
qRTL5.2	Chr5	15020712	20902648	LOC_Os05g31480	18313409	18318440	methyltransferase, putative, expressed
qRTL5.2	Chr5	15020712	20902648	LOC_Os05g26990	15686452	15688718	phospholipid-transporting ATPase 2, putative, expressed
qRTL5.2	Chr5	15020712	20902648	LOC_Os05g33900	19997533	19999567	auxin-induced protein 5NG4, putative, expressed
qRTL5.2	Chr5	15020712	20902648	LOC_Os05g31490	18319190	18323976	golgi transport complex protein-related, putative, expressed
qRTL6.1	Chr6	19499320	23736192	LOC_Os06g36700	21598229	21602687	T-complex protein, putative, expressed
qRTL6.1	Chr6	19499320	23736192	LOC_Os06g37750	22352080	22354770	S-locus-like receptor protein kinase, putative, expressed
qRTL6.1	Chr6	19499320	23736192	LOC_Os06g39370	23367125	23368831	OsFBK16 - F-box domain and kelch repeat containing protein, expressed
qRTL6.1	Chr6	19499320	23736192	LOC_Os06g38680	22967816	22971851	expressed protein
qRTL6.1	Chr6	19499320	23736192	LOC_Os06g39810	23653851	23654303	expressed protein
qRTL6.1	Chr6	19499320	23736192	LOC_Os06g39110	23227135	23228392	expressed protein
qRTL6.1	Chr6	19499320	23736192	LOC_Os06g38960	23119058	23122451	expressed protein
qRTL6.1	Chr6	19499320	23736192	LOC_Os06g38780	23017861	23020932	receptor-like protein kinase 2 precursor, putative, expressed
qRTL6.1	Chr6	19499320	23736192	LOC_Os06g36800	21677543	21684444	O-acyltransferase, putative, expressed
qRTL6.1	Chr6	19499320	23736192	LOC_Os06g35165	20497219	20498453	expressed protein
qRTL6.1	Chr6	19499320	23736192	LOC_Os06g39780	23632462	23634203	cytochrome P450, putative, expressed
qRTL6.1	Chr6	19499320	23736192	LOC_Os06g37300	22020840	22028146	cytochrome P450, putative, expressed
qRTL6.1	Chr6	19499320	23736192	LOC_Os06g38960	23119059	23122451	expressed protein
qRTL6.1	Chr6	19499320	23736192	LOC_Os06g33980	19783163	19785258	tRNA-splicing endonuclease subunit Sen2, putative, expressed
qRTL6.1	Chr6	19499320	23736192	LOC_Os06g34020	19814078	19818425	glycosyl hydrolases family 17, putative, expressed
qRTL7.1	Chr7	19256914	21978176	LOC_Os07g34950	20936091	20941654	uncharacterized membrane protein, putative, expressed
qRTL7.1	Chr7	19256914	21978176	LOC_Os07g34520	20691054	20693694	isocitrate lyase, putative, expressed
qRTL7.1	Chr7	19256914	21978176	LOC_Os07g35560	21280300	21282626	glucan endo-1,3-beta-glucosidase precursor, putative, expressed
qRTL7.1	Chr7	19256914	21978176	LOC_Os07g33210	19838576	19842588	expressed protein
qRTL7.1	Chr7	19256914	21978176	LOC_Os07g35180	21062488	21062968	hypothetical protein
qRTL7.1	Chr7	19256914	21978176	LOC_Os07g35810	21441037	21444823	TKL_IRAK_DUF26-ld.6 - DUF26 kinases have homology to DUF26 containing loci, expressed
qRTL7.1	Chr7	19256914	21978176	LOC_Os07g36630	21910216	21915284	CSLF8 - cellulose synthase-like family F; beta1,3;1,4 glucan synthase, expressed
qRTL7.1	Chr7	19256914	21978176	LOC_Os07g36570	21863107	21868527	KI domain interacting kinase 1, putative, expressed
qRTL7.1	Chr7	19256914	21978176	LOC_Os07g34900	20919365	20920732	aspartic proteinase nepenthesin precursor, putative, expressed
qRTL7.1	Chr7	19256914	21978176	LOC_Os07g35940	21503815	21506356	beta-amylase, putative, expressed
qRTL7.1	Chr7	19256914	21978176	LOC_Os07g32630	19462299	19464260	UDP-glucoronosyl and UDP-glucosyl transferase domain containing protein, expressed
qRTL7.1	Chr7	19256914	21978176	LOC_Os07g36544	21846326	21851297	serine/threonine-protein kinase receptor precursor, putative, expressed
qRTL7.1	Chr7	19256914	21978176	LOC_Os07g34290	20535855	20536812	expressed protein
qRTL7.2	Chr7	23159661	27890587	LOC_Os07g44430	26548652	26549804	peroxiredoxin, putative, expressed
qRTL7.2	Chr7	23159661	27890587	LOC_Os07g44410	26542980	26545183	WD40-like Beta Propeller Repeat family protein, expressed
qRTL7.2	Chr7	23159661	27890587	LOC_Os07g41680	24973570	24976586	dehydrodolichyl diphosphate synthase, putative, expressed
qRTL7.2	Chr7	23159661	27890587	LOC_Os07g44440	26551781	26552660	peroxiredoxin, putative, expressed
qRTL7.2	Chr7	23159661	27890587	LOC_Os07g41160	24632319	24636319	protein of unknown function DUF1675 domain containing protein, expressed
qRTL7.2	Chr7	23159661	27890587	LOC_Os07g44140	26382581	26385011	cytochrome P450 72A1, putative, expressed
qRTL7.2	Chr7	23159661	27890587	LOC_Os07g44110	26367084	26369068	cytochrome P450 72A1, putative, expressed
qRTL7.2	Chr7	23159661	27890587	LOC_Os07g43570	26059320	26063204	TKL_IRAK_DUF26-lc.25 - DUF26 kinases have homology to DUF26 containing loci, expressed
qRTL7.2	Chr7	23159661	27890587	LOC_Os07g39000	23378638	23381044	expressed protein
qRTL7.2	Chr7	23159661	27890587	LOC_Os07g39660	23772512	23772784	hypothetical protein
qRTL7.2	Chr7	23159661	27890587	LOC_Os07g43260	25914762	25915489	SKP1-like protein 1B, putative, expressed
qRTL7.2	Chr7	23159661	27890587	LOC_Os07g43950	26265494	26268673	RNA recognition motif containing protein, putative, expressed
qRTL7.2	Chr7	23159661	27890587	LOC_Os07g41680	24975147	24976582	dehydrodolichyl diphosphate synthase, putative, expressed
qRTL7.2	Chr7	23159661	27890587	LOC_Os07g41070	24567132	24570318	NAD dependent epimerase/dehydratase family protein, putative, expressed
qRTL7.2	Chr7	23159661	27890587	LOC_Os07g42380	25357841	25362767	RNA recognition motif containing protein, putative, expressed
qRTL7.2	Chr7	23159661	27890587	LOC_Os07g40640	24355719	24356988	expressed protein
qRTL7.2	Chr7	23159661	27890587	LOC_Os07g46480	27746308	27748010	eukaryotic aspartyl protease domain containing protein, expressed
qRTL7.2	Chr7	23159661	27890587	LOC_Os07g41160	24633584	24636319	protein of unknown function DUF1675 domain containing protein, expressed
qRTL7.2	Chr7	23159661	27890587	LOC_Os07g43230	25901952	25902737	skp1 family, tetramerisation domain containing protein, expressed
qRTL8.1	Chr8	13987689	16566959	LOC_Os08g24310	14673019	14679422	receptor-like protein kinase precursor, putative, expressed
qRTL8.1	Chr8	13987689	16566959	LOC_Os08g23290	14056070	14058411	serine/threonine-protein kinase BRI1-like 2 precursor, putative, expressed
qRTL8.1	Chr8	13987689	16566959	LOC_Os08g24434	14760284	14766266	expressed protein
qRTL9.1	Chr9	10784909	12545713	LOC_Os09g20390	12251875	12254087	uncharacterized glycosyl hydrolase Rv2006/MT2062, putative, expressed
qRTL9.1	Chr9	10784909	12545713	LOC_Os09g20390	12251891	12254078	uncharacterized glycosyl hydrolase Rv2006/MT2062, putative, expressed
qRTL9.1	Chr9	10784909	12545713	LOC_Os09g20260	12146399	12148536	polyamine oxidase precursor, putative, expressed
qRTL9.1	Chr9	10784909	12545713	LOC_Os09g20390	12251936	12254078	uncharacterized glycosyl hydrolase Rv2006/MT2062, putative, expressed
qRTL9.1	Chr9	10784909	12545713	LOC_Os09g20040	12004419	12010546	resistance-like protein I2GA-SH194-2, putative, expressed
qRTL9.1	Chr9	10784909	12545713	LOC_Os09g20480	12345724	12349668	transporter, putative, expressed
qRTL9.1	Chr9	10784909	12545713	LOC_Os09g20180	12089742	12093910	expressed protein
qRTL9.1	Chr9	10784909	12545713	LOC_Os09g20540	12376933	12378162	expressed protein
qRTL10.1	Chr10	7732534	13525908	LOC_Os10g20350	10231802	10234439	MATE efflux family protein, putative, expressed
qRTL10.1	Chr10	7732534	13525908	LOC_Os10g17650	8920261	8926172	Os10bglu34 - beta-glucosidase homologue, similar to Os3bglu6, expressed
qRTL10.1	Chr10	7732534	13525908	LOC_Os10g19334	9861144	9866870	alpha-1,2-fucosidase, putative, expressed
qRTL10.1	Chr10	7732534	13525908	LOC_Os10g22484	11649669	11659326	RGH2B, putative, expressed
qRTL10.1	Chr10	7732534	13525908	LOC_Os10g24970	12855302	12855784	expressed protein
qRTL10.1	Chr10	7732534	13525908	LOC_Os10g24690	12689328	12690416	expressed protein
qRTL10.1	Chr10	7732534	13525908	LOC_Os10g21190	10788995	10791104	expressed protein
qRTL10.1	Chr10	7732534	13525908	LOC_Os10g22484	11654579	11659149	RGH2B, putative, expressed
qRTL10.1	Chr10	7732534	13525908	LOC_Os10g20530	10349806	10350568	expressed protein
qRTL10.1	Chr10	7732534	13525908	LOC_Os10g20540	10353895	10354721	DEFL69 - Defensin and Defensin-like DEFL family
qRTL10.1	Chr10	7732534	13525908	LOC_Os10g22100	11414234	11417075	expressed protein
qRTL10.1	Chr10	7732534	13525908	LOC_Os10g22484	11649673	11659326	RGH2B, putative, expressed
qRTL10.1	Chr10	7732534	13525908	LOC_Os10g25180	12997653	13001193	phosphoinositide phosphatase family protein, putative, expressed
qRTL10.1	Chr10	7732534	13525908	LOC_Os10g23240	12122791	12123073	expressed protein
qRTL10.1	Chr10	7732534	13525908	LOC_Os10g20350	10231564	10234439	MATE efflux family protein, putative, expressed
qRTL10.1	Chr10	7732534	13525908	LOC_Os10g22900	11900241	11901765	expressed protein
qRTL10.1	Chr10	7732534	13525908	LOC_Os10g19180	9770755	9776538	zinc finger family protein, putative, expressed
qRTL10.1	Chr10	7732534	13525908	LOC_Os10g24000	12297033	12297841	expressed protein
qRTL10.1	Chr10	7732534	13525908	LOC_Os10g25400	13131433	13133328	GDSL-like lipase/acylhydrolase, putative, expressed
qRTL10.2	Chr10	20947918	22243157	LOC_Os10g40934	21988523	21993310	flavonol synthase/flavanone 3-hydroxylase, putative, expressed
qRTL10.2	Chr10	20947918	22243157	LOC_Os10g40934	21989207	21993310	flavonol synthase/flavanone 3-hydroxylase, putative, expressed
qRTL10.2	Chr10	20947918	22243157	LOC_Os10g40934	21988532	21993310	flavonol synthase/flavanone 3-hydroxylase, putative, expressed
qRTL10.2	Chr10	20947918	22243157	LOC_Os10g40934	21992040	21993690	flavonol synthase/flavanone 3-hydroxylase, putative, expressed
qRTL10.2	Chr10	20947918	22243157	LOC_Os10g39660	21189674	21191281	expressed protein
qRTL10.2	Chr10	20947918	22243157	LOC_Os10g40934	21990096	21993310	flavonol synthase/flavanone 3-hydroxylase, putative, expressed
qRTL10.2	Chr10	20947918	22243157	LOC_Os10g40934	21988522	21993310	flavonol synthase/flavanone 3-hydroxylase, putative, expressed
qRTL10.2	Chr10	20947918	22243157	LOC_Os10g40040	21444257	21445487	expressed protein
qRTL10.2	Chr10	20947918	22243157	LOC_Os10g40140	21486840	21489738	MSP domain containing protein, expressed
qRTL10.2	Chr10	20947918	22243157	LOC_Os10g40480	21674640	21675375	LTPL143 - Protease inhibitor/seed storage/LTP family protein precursor, expressed
qRTL10.2	Chr10	20947918	22243157	LOC_Os10g40620	21787626	21790246	expressed protein
qRTL10.2	Chr10	20947918	22243157	LOC_Os10g39500	21091977	21096662	expressed protein
qRTL11.1	Chr11	19639144	23690407	LOC_Os11g39420	23459658	23475516	jacalin-like lectin domain containing protein, expressed
qRTL11.1	Chr11	19639144	23690407	LOC_Os11g38910	23166977	23167787	pyruvate decarboxylase isozyme 1, putative, expressed
qRTL11.1	Chr11	19639144	23690407	LOC_Os11g39300	23398861	23401546	expressed protein
qRTL11.1	Chr11	19639144	23690407	LOC_Os11g39190	23333672	23337423	NB-ARC domain containing protein, putative, expressed
qRTL11.1	Chr11	19639144	23690407	LOC_Os11g39450	23488660	23496017	cysteine-rich receptor-like protein kinase 7 precursor, putative, expressed
qRTL11.1	Chr11	19639144	23690407	LOC_Os11g35060	20540287	20544620	agenet domain containing protein, expressed
qRTL11.1	Chr11	19639144	23690407	LOC_Os11g33450	19803005	19806822	plant protein of unknown function domain containing protein, expressed
qRTL11.1	Chr11	19639144	23690407	LOC_Os11g34690	20321331	20326421	expressed protein
qRTL11.1	Chr11	19639144	23690407	LOC_Os11g37570	22181152	22181556	expressed protein
qRTL11.1	Chr11	19639144	23690407	LOC_Os11g36810	21728246	21729209	expressed protein
qRTL11.1	Chr11	19639144	23690407	LOC_Os11g37950	22502007	22503109	WIP3 - Wound-induced protein precursor, expressed
qRTL11.1	Chr11	19639144	23690407	LOC_Os11g39430	23467539	23471956	expressed protein
qRTL11.1	Chr11	19639144	23690407	LOC_Os11g36200	21297806	21301732	receptor-like protein kinase 2 precursor, putative, expressed
qRTL11.1	Chr11	19639144	23690407	LOC_Os11g36430	21480170	21485137	zinc finger, C3HC4 type domain containing protein, expressed
qRTL11.1	Chr11	19639144	23690407	LOC_Os11g37860	22427759	22435407	stripe rust resistance protein Yr10, putative, expressed
qRTL11.1	Chr11	19639144	23690407	LOC_Os11g36190	21284855	21289519	receptor kinase, putative, expressed
qRTL11.1	Chr11	19639144	23690407	LOC_Os11g39200	23342250	23344648	hAT dimerisation domain containing protein, expressed
qRTL11.1	Chr11	19639144	23690407	LOC_Os11g35274	20672349	20676720	protein kinase domain containing protein, expressed
qRTL11.1	Chr11	19639144	23690407	LOC_Os11g39360	23427261	23429925	pentatricopeptide repeat domain containing protein, putative, expressed
qRTL11.1	Chr11	19639144	23690407	LOC_Os11g35710	20942415	20959702	cycloartenol synthase, putative, expressed
qRTL11.1	Chr11	19639144	23690407	LOC_Os11g33310	19701215	19703328	OsFBX424 - F-box domain containing protein, expressed
qRTL11.1	Chr11	19639144	23690407	LOC_Os11g35350	20723804	20724619	expressed protein
qRTL11.1	Chr11	19639144	23690407	LOC_Os11g36200	21297839	21301732	receptor-like protein kinase 2 precursor, putative, expressed
qRTL11.1	Chr11	19639144	23690407	LOC_Os11g33330	19709943	19718298	peptidase, M24 family protein, putative, expressed
qRTL11.1	Chr11	19639144	23690407	LOC_Os11g37970	22511506	22512404	WIP5 - Wound-induced protein precursor, expressed
qRTL11.1	Chr11	19639144	23690407	LOC_Os11g38900	23158472	23164258	histone-lysine N-methyltransferase, H3 lysine-9 specific SUVH1, putative, expressed
qRTL11.1	Chr11	19639144	23690407	LOC_Os11g39190	23333663	23337423	NB-ARC domain containing protein, putative, expressed
qRTL11.1	Chr11	19639144	23690407	LOC_Os11g39320	23408103	23413029	LZ-NBS-LRR class, putative, expressed
qRTL11.1	Chr11	19639144	23690407	LOC_Os11g36430	21480186	21485137	zinc finger, C3HC4 type domain containing protein, expressed
qDWT8.1	Chr8	16566959	20283426	LOC_Os08g31280	19340472	19341395	DC1, putative, expressed
qDWT8.1	Chr8	16566959	20283426	LOC_Os08g30790	19012736	19016000	hypersensitive-induced response protein, putative, expressed
qDWT8.1	Chr8	16566959	20283426	LOC_Os08g30790	19011809	19016000	hypersensitive-induced response protein, putative, expressed
qDWT8.1	Chr8	16566959	20283426	LOC_Os08g28080	17122122	17132608	coatomer subunit delta, putative, expressed
qDWT8.1	Chr8	16566959	20283426	LOC_Os08g30634	18876400	18892314	DC1 domain containing protein, expressed
qDWT8.1	Chr8	16566959	20283426	LOC_Os08g32710	20260774	20261095	expressed protein
qDWT8.1	Chr8	16566959	20283426	LOC_Os08g28710	17558062	17560192	receptor protein kinase CRINKLY4 precursor, putative, expressed
qDWT8.1	Chr8	16566959	20283426	LOC_Os08g30790	19011784	19016000	hypersensitive-induced response protein, putative, expressed
qDWT8.1	Chr8	16566959	20283426	LOC_Os08g28460	17367559	17372231	NBS-LRR disease resistance protein, putative, expressed
qDWT8.1	Chr8	16566959	20283426	LOC_Os08g30634	18885356	18892314	DC1 domain containing protein, expressed
qDWT8.1	Chr8	16566959	20283426	LOC_Os08g28700	17538199	17540911	dnaJ domain containing protein, expressed
qDWT8.1	Chr8	16566959	20283426	LOC_Os08g30060	18474167	18480852	proton pump interactor, putative, expressed
qDWT8.1	Chr8	16566959	20283426	LOC_Os08g30060	18474191	18480852	proton pump interactor, putative, expressed
qDWT8.1	Chr8	16566959	20283426	LOC_Os08g30740	18960124	18966338	ABC transporter, ATP-binding protein, putative, expressed
qDWT8.1	Chr8	16566959	20283426	LOC_Os08g32060	19875266	19877699	spotted leaf 11, putative, expressed
qDWT8.1	Chr8	16566959	20283426	LOC_Os08g30634	18889178	18892291	DC1 domain containing protein, expressed
qDWT9.1	Chr9	15427214	17719660	LOC_Os09g27570	16748247	16751291	OsFBA3 - F-box and FBA domain containing protein, expressed
qDWT9.1	Chr9	15427214	17719660	LOC_Os09g27050	16455036	16458599	HD domain containing protein, putative, expressed
qDWT9.1	Chr9	15427214	17719660	LOC_Os09g28650	17424551	17425622	gibberellin receptor, putative, expressed
qDWT9.1	Chr9	15427214	17719660	LOC_Os09g27160	16516133	16517919	expressed protein
qDWT11.1	Chr11	5740926	9001608	LOC_Os11g10990	6064996	6066797	heat shock protein DnaJ, putative, expressed
qDWT11.1	Chr11	5740926	9001608	LOC_Os11g10870	5996508	5997541	dirigent, putative, expressed
qDWT11.1	Chr11	5740926	9001608	LOC_Os11g10760	5907950	5911943	NBS-LRR disease resistance protein, putative, expressed
qDWT11.1	Chr11	5740926	9001608	LOC_Os11g10600	5813285	5816052	expressed protein
qDWT11.1	Chr11	5740926	9001608	LOC_Os11g12340	6889864	6896350	disease resistance protein RPM1, putative, expressed
qDWT11.1	Chr11	5740926	9001608	LOC_Os11g10620	5828343	5828674	NBS-LRR disease resistance protein, putative, expressed
qDWT11.1	Chr11	5740926	9001608	LOC_Os11g11650	6476965	6480428	expressed protein
qDWT11.1	Chr11	5740926	9001608	LOC_Os11g12590	7072423	7075598	expressed protein
qDWT11.1	Chr11	5740926	9001608	LOC_Os11g14900	8379377	8382036	thiol protease SEN102 precursor, putative, expressed
qDWT11.1	Chr11	5740926	9001608	LOC_Os11g10770	5911937	5919029	disease resistance protein RGA3, putative, expressed
qDWT11.1	Chr11	5740926	9001608	LOC_Os11g12340	6888057	6896357	disease resistance protein RPM1, putative, expressed
qDWT11.1	Chr11	5740926	9001608	LOC_Os11g14900	8379342	8382033	thiol protease SEN102 precursor, putative, expressed
qDWT11.1	Chr11	5740926	9001608	LOC_Os11g15520	8789919	8798149	OsSub62 - Putative Subtilisin homologue, expressed
qDWT11.1	Chr11	5740926	9001608	LOC_Os11g10590	5808751	5809017	expressed protein
qDWT11.1	Chr11	5740926	9001608	LOC_Os11g11940	6621642	6629013	MLA10, putative, expressed
qDWT11.1	Chr11	5740926	9001608	LOC_Os11g11210	6201169	6204659	OsClp12 - Putative Clp protease homologue, expressed
qSRI-Na1.1	Chr1	11774073	14252082	LOC_Os01g24764	13934495	13935854	expressed protein
qSRI-Na1.1	Chr1	11774073	14252082	LOC_Os01g22380	12582735	12583462	expressed protein
qSRI-Na1.1	Chr1	11774073	14252082	LOC_Os01g24730	13914259	13914771	expressed protein
qSRI-Na1.1	Chr1	11774073	14252082	LOC_Os01g24710	13903153	13904490	jacalin-like lectin domain containing protein, expressed
qSRI-Na1.1	Chr1	11774073	14252082	LOC_Os01g24700	13899523	13900729	expressed protein
qSRI-Na1.1	Chr1	11774073	14252082	LOC_Os01g21144	11800239	11803815	expressed protein
qSRI-Na1.1	Chr1	11774073	14252082	LOC_Os01g23530	13211987	13218563	terpene synthase, putative, expressed
qSRI-Na1.1	Chr1	11774073	14252082	LOC_Os01g24940	14047801	14054910	poly synthetase 2-A, putative, expressed
qSRI-Na1.1	Chr1	11774073	14252082	LOC_Os01g25100	14167249	14168537	glutathione S-transferase, putative, expressed
qSRI-K2.1	Chr2	10310198	12464295	LOC_Os02g19150	11162263	11171493	AAA family ATPase, putative, expressed
qSRI-K2.1	Chr2	10310198	12464295	LOC_Os02g18080	10503049	10508541	NB-ARC domain containing protein, expressed
qSRI-K2.1	Chr2	10310198	12464295	LOC_Os02g18000	10444560	10450976	disease resistance protein RGA2, putative, expressed
qSRI-K2.1	Chr2	10310198	12464295	LOC_Os02g19690	11521367	11523772	expressed protein
qSRI-K2.1	Chr2	10310198	12464295	LOC_Os02g20970	12398421	12404925	C2 domain containing protein, putative, expressed
qSRI-K2.1	Chr2	10310198	12464295	LOC_Os02g20560	12127912	12129262	fasciclin domain containing protein, expressed
qSRI-K2.1	Chr2	10310198	12464295	LOC_Os02g18140	10535635	10539699	NBS type disease resistance protein, putative, expressed
qSRI-K7.1	Chr7	16022497	19256914	LOC_Os07g31194	18464712	18466440	expressed protein
qSRI-K7.1	Chr7	16022497	19256914	LOC_Os07g28040	16346815	16349511	O-methyltransferase, putative, expressed
qSRI-K7.1	Chr7	16022497	19256914	LOC_Os07g31310	18536372	18541354	PPR repeat domain containing protein, putative, expressed
qSRI-K7.1	Chr7	16022497	19256914	LOC_Os07g28644	16766297	16769640	expressed protein
qSRI-K7.1	Chr7	16022497	19256914	LOC_Os07g30020	17687049	17692496	anthranilate phosphoribosyltransferase, putative, expressed
qSRI-K7.1	Chr7	16022497	19256914	LOC_Os07g28470	16660287	16668229	coiled-coil domain-containing protein 111, putative, expressed
qSRI-K7.1	Chr7	16022497	19256914	LOC_Os07g29710	17462394	17462642	expressed protein
qSRI-K7.2	Chr7	23159661	27890587	LOC_Os07g44430	26548652	26549804	peroxiredoxin, putative, expressed
qSRI-K7.2	Chr7	23159661	27890587	LOC_Os07g44410	26542980	26545183	WD40-like Beta Propeller Repeat family protein, expressed
qSRI-K7.2	Chr7	23159661	27890587	LOC_Os07g41680	24973570	24976586	dehydrodolichyl diphosphate synthase, putative, expressed
qSRI-K7.2	Chr7	23159661	27890587	LOC_Os07g44440	26551781	26552660	peroxiredoxin, putative, expressed
qSRI-K7.2	Chr7	23159661	27890587	LOC_Os07g41160	24632319	24636319	protein of unknown function DUF1675 domain containing protein, expressed
qSRI-K7.2	Chr7	23159661	27890587	LOC_Os07g44140	26382581	26385011	cytochrome P450 72A1, putative, expressed
qSRI-K7.2	Chr7	23159661	27890587	LOC_Os07g44110	26367084	26369068	cytochrome P450 72A1, putative, expressed
qSRI-K7.2	Chr7	23159661	27890587	LOC_Os07g43570	26059320	26063204	TKL_IRAK_DUF26-lc.25 - DUF26 kinases have homology to DUF26 containing loci, expressed
qSRI-K7.2	Chr7	23159661	27890587	LOC_Os07g39000	23378638	23381044	expressed protein
qSRI-K7.2	Chr7	23159661	27890587	LOC_Os07g39660	23772512	23772784	hypothetical protein
qSRI-K7.2	Chr7	23159661	27890587	LOC_Os07g43260	25914762	25915489	SKP1-like protein 1B, putative, expressed
qSRI-K7.2	Chr7	23159661	27890587	LOC_Os07g43950	26265494	26268673	RNA recognition motif containing protein, putative, expressed
qSRI-K7.2	Chr7	23159661	27890587	LOC_Os07g41680	24975147	24976582	dehydrodolichyl diphosphate synthase, putative, expressed
qSRI-K7.2	Chr7	23159661	27890587	LOC_Os07g41070	24567132	24570318	NAD dependent epimerase/dehydratase family protein, putative, expressed
qSRI-K7.2	Chr7	23159661	27890587	LOC_Os07g42380	25357841	25362767	RNA recognition motif containing protein, putative, expressed
qSRI-K7.2	Chr7	23159661	27890587	LOC_Os07g40640	24355719	24356988	expressed protein
qSRI-K7.2	Chr7	23159661	27890587	LOC_Os07g46480	27746308	27748010	eukaryotic aspartyl protease domain containing protein, expressed
qSRI-K7.2	Chr7	23159661	27890587	LOC_Os07g41160	24633584	24636319	protein of unknown function DUF1675 domain containing protein, expressed
qSRI-K7.2	Chr7	23159661	27890587	LOC_Os07g43230	25901952	25902737	skp1 family, tetramerisation domain containing protein, expressed
qSRI-K9.1	Chr9	10784909	12545713	LOC_Os09g20390	12251875	12254087	uncharacterized glycosyl hydrolase Rv2006/MT2062, putative, expressed
qSRI-K9.1	Chr9	10784909	12545713	LOC_Os09g20390	12251891	12254078	uncharacterized glycosyl hydrolase Rv2006/MT2062, putative, expressed
qSRI-K9.1	Chr9	10784909	12545713	LOC_Os09g20260	12146399	12148536	polyamine oxidase precursor, putative, expressed
qSRI-K9.1	Chr9	10784909	12545713	LOC_Os09g20390	12251936	12254078	uncharacterized glycosyl hydrolase Rv2006/MT2062, putative, expressed
qSRI-K9.1	Chr9	10784909	12545713	LOC_Os09g20040	12004419	12010546	resistance-like protein I2GA-SH194-2, putative, expressed
qSRI-K9.1	Chr9	10784909	12545713	LOC_Os09g20480	12345724	12349668	transporter, putative, expressed
qSRI-K9.1	Chr9	10784909	12545713	LOC_Os09g20180	12089742	12093910	expressed protein
qSRI-K9.1	Chr9	10784909	12545713	LOC_Os09g20540	12376933	12378162	expressed protein
qSRI-NaK2.1	Chr2	10310198	12464295	LOC_Os02g19150	11162263	11171493	AAA family ATPase, putative, expressed
qSRI-NaK2.1	Chr2	10310198	12464295	LOC_Os02g18080	10503049	10508541	NB-ARC domain containing protein, expressed
qSRI-NaK2.1	Chr2	10310198	12464295	LOC_Os02g18000	10444560	10450976	disease resistance protein RGA2, putative, expressed
qSRI-NaK2.1	Chr2	10310198	12464295	LOC_Os02g19690	11521367	11523772	expressed protein
qSRI-NaK2.1	Chr2	10310198	12464295	LOC_Os02g20970	12398421	12404925	C2 domain containing protein, putative, expressed
qSRI-NaK2.1	Chr2	10310198	12464295	LOC_Os02g20560	12127912	12129262	fasciclin domain containing protein, expressed
qSRI-NaK2.1	Chr2	10310198	12464295	LOC_Os02g18140	10535635	10539699	NBS type disease resistance protein, putative, expressed
qSRI-NaK7.1	Chr7	16022497	19256914	LOC_Os07g31194	18464712	18466440	expressed protein
qSRI-NaK7.1	Chr7	16022497	19256914	LOC_Os07g28040	16346815	16349511	O-methyltransferase, putative, expressed
qSRI-NaK7.1	Chr7	16022497	19256914	LOC_Os07g31310	18536372	18541354	PPR repeat domain containing protein, putative, expressed
qSRI-NaK7.1	Chr7	16022497	19256914	LOC_Os07g28644	16766297	16769640	expressed protein
qSRI-NaK7.1	Chr7	16022497	19256914	LOC_Os07g30020	17687049	17692496	anthranilate phosphoribosyltransferase, putative, expressed
qSRI-NaK7.1	Chr7	16022497	19256914	LOC_Os07g28470	16660287	16668229	coiled-coil domain-containing protein 111, putative, expressed
qSRI-NaK7.1	Chr7	16022497	19256914	LOC_Os07g29710	17462394	17462642	expressed protein
qSRI-NaK9.1	Chr9	10784909	12545713	LOC_Os09g20390	12251875	12254087	uncharacterized glycosyl hydrolase Rv2006/MT2062, putative, expressed
qSRI-NaK9.1	Chr9	10784909	12545713	LOC_Os09g20390	12251891	12254078	uncharacterized glycosyl hydrolase Rv2006/MT2062, putative, expressed
qSRI-NaK9.1	Chr9	10784909	12545713	LOC_Os09g20260	12146399	12148536	polyamine oxidase precursor, putative, expressed
qSRI-NaK9.1	Chr9	10784909	12545713	LOC_Os09g20390	12251936	12254078	uncharacterized glycosyl hydrolase Rv2006/MT2062, putative, expressed
qSRI-NaK9.1	Chr9	10784909	12545713	LOC_Os09g20040	12004419	12010546	resistance-like protein I2GA-SH194-2, putative, expressed
qSRI-NaK9.1	Chr9	10784909	12545713	LOC_Os09g20480	12345724	12349668	transporter, putative, expressed
qSRI-NaK9.1	Chr9	10784909	12545713	LOC_Os09g20180	12089742	12093910	expressed protein
qSRI-NaK9.1	Chr9	10784909	12545713	LOC_Os09g20540	12376933	12378162	expressed protein
qSRI-SHL2.1	Chr2	29579845	35679773	LOC_Os02g52590	32177117	32179124	xyloglucan fucosyltransferase, putative, expressed
qSRI-SHL2.1	Chr2	29579845	35679773	LOC_Os02g54160	33199804	33202684	AP2 domain containing protein, expressed
qSRI-SHL2.1	Chr2	29579845	35679773	LOC_Os02g48720	29821936	29825336	mitochondrial carrier protein, putative, expressed
qSRI-SHL2.1	Chr2	29579845	35679773	LOC_Os02g57305	35108829	35110107	disease resistance protein, putative, expressed
qSRI-SHL2.1	Chr2	29579845	35679773	LOC_Os02g52710	32248279	32250180	alpha-amylase precursor, putative, expressed
qSRI-SHL2.1	Chr2	29579845	35679773	LOC_Os02g56540	34632308	34636638	kinesin motor domain containing protein, putative, expressed
qSRI-SHL2.1	Chr2	29579845	35679773	LOC_Os02g54240	33249801	33251102	OsFBX62 - F-box domain containing protein, expressed
qSRI-SHL2.1	Chr2	29579845	35679773	LOC_Os02g58220	35639745	35642575	RPA2A - Putative single-stranded DNA binding complex subunit 2, expressed
qSRI-SHL2.1	Chr2	29579845	35679773	LOC_Os02g54180	33220361	33221160	expressed protein
qSRI-SHL2.1	Chr2	29579845	35679773	LOC_Os02g54254	33260120	33266582	saccharopine dehydrogenase, putative, expressed
qSRI-SHL2.1	Chr2	29579845	35679773	LOC_Os02g54254	33253087	33266582	saccharopine dehydrogenase, putative, expressed
qSRI-SHL2.1	Chr2	29579845	35679773	LOC_Os02g50174	30642392	30654611	caleosin related protein, putative, expressed
qSRI-SHL2.1	Chr2	29579845	35679773	LOC_Os02g48720	29821983	29825336	mitochondrial carrier protein, putative, expressed
qSRI-SHL2.1	Chr2	29579845	35679773	LOC_Os02g57840	35424002	35425624	remorin C-terminal domain containing protein, putative, expressed
qSRI-SHL2.1	Chr2	29579845	35679773	LOC_Os02g49210	30081591	30085745	expressed protein
qSRI-SHL2.1	Chr2	29579845	35679773	LOC_Os02g57350	35130674	35131878	expressed protein
qSRI-SHL2.1	Chr2	29579845	35679773	LOC_Os02g54140	33179486	33180458	hsp20/alpha crystallin family protein, putative, expressed
qSRI-SHL2.1	Chr2	29579845	35679773	LOC_Os02g54780	33547294	33550445	CYPRO4, putative, expressed
qSRI-SHL2.1	Chr2	29579845	35679773	LOC_Os02g50690	30965582	30967599	GDSL-like lipase/acylhydrolase, putative, expressed
qSRI-SHL2.1	Chr2	29579845	35679773	LOC_Os02g54160	33199809	33202684	AP2 domain containing protein, expressed
qSRI-SHL2.1	Chr2	29579845	35679773	LOC_Os02g56219	34382284	34388181	acetyltransferase, GNAT family, putative, expressed
qSRI-SHL2.1	Chr2	29579845	35679773	LOC_Os02g52305	32021736	32022808	expressed protein
qSRI-SHL2.1	Chr2	29579845	35679773	LOC_Os02g57740	35355316	35357125	expressed protein
qSRI-SHL2.1	Chr2	29579845	35679773	LOC_Os02g57840	35424129	35425624	remorin C-terminal domain containing protein, putative, expressed
qSRI-SHL2.1	Chr2	29579845	35679773	LOC_Os02g48400	29635857	29639351	expressed protein
qSRI-SHL2.1	Chr2	29579845	35679773	LOC_Os02g56460	34564275	34566122	dehydrogenase, putative, expressed
qSRI-SHL2.1	Chr2	29579845	35679773	LOC_Os02g49410	30191471	30192489	histone-like transcription factor and archaeal histone, putative, expressed
qSRI-SHL2.1	Chr2	29579845	35679773	LOC_Os02g55870	34199419	34203705	heparanase-like protein precursor, putative, expressed
qSRI-SHL12.1	Chr12	10594825	14450698	LOC_Os12g24040	13661628	13665792	glycosyl hydrolase family 9 protein, expressed
qSRI-SHL12.1	Chr12	10594825	14450698	LOC_Os12g24550	14026695	14037355	expressed protein
qSRI-SHL12.1	Chr12	10594825	14450698	LOC_Os12g20390	11904697	11907293	expressed protein
qSRI-SHL12.1	Chr12	10594825	14450698	LOC_Os12g18650	10770965	10775430	Regulator of chromosome condensation domain containing protein, expressed
qSRI-SHL12.1	Chr12	10594825	14450698	LOC_Os12g18450	10669458	10671969	expressed protein
qSRI-SHL12.1	Chr12	10594825	14450698	LOC_Os12g24020	13657099	13658780	rhodanese-like domain containing protein, putative, expressed
qSRI-SHL12.1	Chr12	10594825	14450698	LOC_Os12g20390	11904646	11907293	expressed protein
qSRI-SHL12.1	Chr12	10594825	14450698	LOC_Os12g24020	13657100	13658780	rhodanese-like domain containing protein, putative, expressed
qSRI-SHL12.1	Chr12	10594825	14450698	LOC_Os12g18650	10771862	10775430	Regulator of chromosome condensation domain containing protein, expressed
qSRI-SHL12.1	Chr12	10594825	14450698	LOC_Os12g24650	14109288	14114508	leucine aminopeptidase, chloroplast precursor, putative, expressed
qSRI-SHL12.1	Chr12	10594825	14450698	LOC_Os12g18650	10770955	10775430	Regulator of chromosome condensation domain containing protein, expressed
qSRI-SHL12.1	Chr12	10594825	14450698	LOC_Os12g20390	11906225	11907293	expressed protein
qSRI-SHL12.1	Chr12	10594825	14450698	LOC_Os12g25090	14411272	14412023	expressed protein
qSRI-SHL12.1	Chr12	10594825	14450698	LOC_Os12g21784	12258432	12262067	expressed protein
qSRI-SHL12.1	Chr12	10594825	14450698	LOC_Os12g18650	10770978	10775430	Regulator of chromosome condensation domain containing protein, expressed
qSRI-SHL12.1	Chr12	10594825	14450698	LOC_Os12g23780	13512082	13513451	expressed protein
qSRI-SHL12.1	Chr12	10594825	14450698	LOC_Os12g25090	14411281	14412020	expressed protein
qSRI-RTL1.1	Chr1	2800055	4424392	LOC_Os01g07920	3827042	3830347	prolyl 4-hydroxylase, putative, expressed
qSRI-RTL1.1	Chr1	2800055	4424392	LOC_Os01g07940	3835129	3838211	AGC_PVPK_like_kin82y.3 - ACG kinases include homologs to PKA, PKG and PKC, expressed
qSRI-RTL1.1	Chr1	2800055	4424392	LOC_Os01g07420	3516658	3519175	hydrolase, alpha/beta fold family protein, putative, expressed
qSRI-RTL1.1	Chr1	2800055	4424392	LOC_Os01g05840	2800436	2803742	oxidoreductase, short chain dehydrogenase/reductase family domain containing family, expressed
qSRI-RTL1.1	Chr1	2800055	4424392	LOC_Os01g05840	2800504	2803742	oxidoreductase, short chain dehydrogenase/reductase family domain containing family, expressed
qSRI-RTL1.1	Chr1	2800055	4424392	LOC_Os01g06890	3259438	3262454	leucine-rich repeat family protein, putative, expressed
qSRI-RTL1.1	Chr1	2800055	4424392	LOC_Os01g07850	3779634	3782004	glyoxalase family protein, putative, expressed
qSRI-RTL1.1	Chr1	2800055	4424392	LOC_Os01g06876	3256822	3257901	Cf-2, putative, expressed
qSRI-RTL1.1	Chr1	2800055	4424392	LOC_Os01g07920	3827039	3830326	prolyl 4-hydroxylase, putative, expressed
qSRI-RTL1.1	Chr1	2800055	4424392	LOC_Os01g06230	2961194	2961469	OsSAUR1 - Auxin-responsive SAUR gene family member, expressed
qSRI-RTL1.1	Chr1	2800055	4424392	LOC_Os01g07110	3345203	3355066	BRCA2 repeat family protein, expressed
qSRI-RTL1.1	Chr1	2800055	4424392	LOC_Os01g07530	3598418	3602211	uncharacterized glycosyltransferase, putative, expressed
qSRI-RTL3.1	Chr3	26669680	30386575	LOC_Os03g49440	28143783	28146332	phosphatase, putative, expressed
qSRI-RTL3.1	Chr3	26669680	30386575	LOC_Os03g48904	27846972	27853473	expressed protein
qSRI-RTL3.1	Chr3	26669680	30386575	LOC_Os03g49350	28091611	28094613	lipozygenase protein, putative, expressed
qSRI-RTL3.1	Chr3	26669680	30386575	LOC_Os03g52070	29871085	29875767	OsSCP20 - Putative Serine Carboxypeptidase homologue, expressed
qSRI-RTL3.1	Chr3	26669680	30386575	LOC_Os03g52070	29871167	29878401	OsSCP20 - Putative Serine Carboxypeptidase homologue, expressed
qSRI-RTL3.1	Chr3	26669680	30386575	LOC_Os03g49440	28143097	28146332	phosphatase, putative, expressed
qSRI-RTL3.1	Chr3	26669680	30386575	LOC_Os03g48760	27783892	27784581	Cupin domain containing protein, expressed
qSRI-RTL3.1	Chr3	26669680	30386575	LOC_Os03g48750	27779086	27780096	Cupin domain containing protein, expressed
qSRI-RTL3.1	Chr3	26669680	30386575	LOC_Os03g51090	29209943	29212204	OsFBDUF17 - F-box and DUF domain containing protein, expressed
qSRI-RTL5.1	Chr5	488027	2915874	LOC_Os05g04000	1795989	1797051	expressed protein
qSRI-RTL5.1	Chr5	488027	2915874	LOC_Os05g05070	2467825	2468079	expressed protein
qSRI-RTL5.1	Chr5	488027	2915874	LOC_Os05g02480	849168	850413	expressed protein
qSRI-RTL5.1	Chr5	488027	2915874	LOC_Os05g03040	1155968	1159703	AP2 domain containing protein, expressed
qSRI-RTL5.1	Chr5	488027	2915874	LOC_Os05g02564	890691	893491	expressed protein
qSRI-RTL5.1	Chr5	488027	2915874	LOC_Os05g05390	2674520	2679534	expressed protein
qSRI-RTL5.1	Chr5	488027	2915874	LOC_Os05g05110	2482188	2482637	expressed protein
qSRI-RTL5.1	Chr5	488027	2915874	LOC_Os05g05580	2767332	2775704	expressed protein
qSRI-RTL5.1	Chr5	488027	2915874	LOC_Os05g04500	2080595	2082760	peroxidase precursor, putative, expressed
qSRI-RTL5.1	Chr5	488027	2915874	LOC_Os05g05200	2528904	2536253	O-acyltransferase, putative, expressed
qSRI-RTL8.1	Chr8	13987689	16566959	LOC_Os08g24310	14673019	14679422	receptor-like protein kinase precursor, putative, expressed
qSRI-RTL8.1	Chr8	13987689	16566959	LOC_Os08g23290	14056070	14058411	serine/threonine-protein kinase BRI1-like 2 precursor, putative, expressed
qSRI-RTL8.1	Chr8	13987689	16566959	LOC_Os08g24434	14760284	14766266	expressed protein
qSRI-RTL10.1	Chr10	5352766	7732534	LOC_Os10g13700	7438335	7444108	phosphoenolpyruvate carboxykinase, putative, expressed
qSRI-RTL10.1	Chr10	5352766	7732534	LOC_Os10g10360	5693445	5697950	NBS-LRR disease resistance protein, putative, expressed
qSRI-RTL10.1	Chr10	5352766	7732534	LOC_Os10g10980	6068841	6069942	OsFBX379 - F-box domain containing protein, expressed
qSRI-RTL10.1	Chr10	5352766	7732534	LOC_Os10g10360	5694345	5697886	NBS-LRR disease resistance protein, putative, expressed
qSRI-RTL10.1	Chr10	5352766	7732534	LOC_Os10g14180	7685221	7694615	expressed protein
qSRI-RTL10.1	Chr10	5352766	7732534	LOC_Os10g10149	5568824	5569924	expressed protein
qSRI-RTL10.1	Chr10	5352766	7732534	LOC_Os10g10130	5539687	5544578	OsWAK112d - OsWAK receptor-like protein kinase, expressed
qSRI-RTL10.1	Chr10	5352766	7732534	LOC_Os10g14180	7692650	7696843	expressed protein
qSRI-RTL10.1	Chr10	5352766	7732534	LOC_Os10g10130	5538022	5544580	OsWAK112d - OsWAK receptor-like protein kinase, expressed
qSRI-RTL10.1	Chr10	5352766	7732534	LOC_Os10g10030	5442144	5449074	OsWAK111 - OsWAK receptor-like protein kinase, expressed
qSRI-RTL10.1	Chr10	5352766	7732534	LOC_Os10g13560	7341903	7342367	hypothetical protein
qSRI-DWT8.1	Chr8	24270635	27839321	LOC_Os08g43750	27642405	27644076	carrier, putative, expressed
qSRI-DWT8.1	Chr8	24270635	27839321	LOC_Os08g41500	26214402	26219244	ubiquitin-associated protein, putative, expressed
qSRI-DWT8.1	Chr8	24270635	27839321	LOC_Os08g43230	27329441	27331356	TraB family protein, putative, expressed
qSRI-DWT8.1	Chr8	24270635	27839321	LOC_Os08g44150	27794331	27797040	transmembrane 9 superfamily member, putative, expressed
qSRI-DWT8.1	Chr8	24270635	27839321	LOC_Os08g43050	27205869	27209951	disease resistance protein RGA2, putative, expressed
qSRI-DWT8.1	Chr8	24270635	27839321	LOC_Os08g40380	25564443	25565441	sulfotransferase domain containing protein, expressed
qSRI-DWT8.1	Chr8	24270635	27839321	LOC_Os08g42550	26887946	26895503	AP2 domain containing protein, expressed
qSRI-DWT8.1	Chr8	24270635	27839321	LOC_Os08g43010	27181459	27185448	disease resistance RPP13-like protein 1, putative, expressed
qSRI-DWT8.1	Chr8	24270635	27839321	LOC_Os08g41750	26351181	26352296	OsFBX303 - F-box domain containing protein, expressed
qSRI-DWT8.1	Chr8	24270635	27839321	LOC_Os08g40680	25758851	25759949	glycosyl hydrolase, putative, expressed
qSRI-DWT8.1	Chr8	24270635	27839321	LOC_Os08g42310	26707911	26712480	expressed protein
qSRI-DWT8.1	Chr8	24270635	27839321	LOC_Os08g42550	26887813	26892571	AP2 domain containing protein, expressed
qSRI-DWT8.1	Chr8	24270635	27839321	LOC_Os08g42310	26707919	26712480	expressed protein
qSRI-DWT8.1	Chr8	24270635	27839321	LOC_Os08g42310	26707901	26711611	expressed protein
qSRI-DWT10.1	Chr10	18014265	20947918	LOC_Os10g39090	20837435	20839024	hydrolase, alpha/beta fold family protein, putative, expressed
qSRI-DWT10.1	Chr10	18014265	20947918	LOC_Os10g35840	19159093	19162504	shikimate/quinate 5-dehydrogenase, putative, expressed
qSRI-DWT10.1	Chr10	18014265	20947918	LOC_Os10g35644	19062856	19066209	expressed protein
qSRI-DWT10.1	Chr10	18014265	20947918	LOC_Os10g38940	20744421	20746446	fatty acid hydroxylase, putative, expressed
qSRI-DWT10.1	Chr10	18014265	20947918	LOC_Os10g35780	19135425	19136479	expressed protein
qSRI-DWT10.1	Chr10	18014265	20947918	LOC_Os10g36170	19335022	19335615	LTPL160 - Protease inhibitor/seed storage/LTP family protein precursor, expressed
qSRI-DWT10.1	Chr10	18014265	20947918	LOC_Os10g39090	20837434	20839015	hydrolase, alpha/beta fold family protein, putative, expressed
qSRI-DWT10.1	Chr10	18014265	20947918	LOC_Os10g37340	20000791	20004599	cystathionine gamma-synthase, putative, expressed
qSRI-DWT10.1	Chr10	18014265	20947918	LOC_Os10g36180	19346334	19348306	expressed protein
qSRI-DWT10.1	Chr10	18014265	20947918	LOC_Os10g34440	18375595	18377854	expressed protein
qSRI-DWT12.1	Chr12	21454591	24326678	LOC_Os12g38270	23501361	23502386	metallothionein, putative, expressed
qSRI-DWT12.1	Chr12	21454591	24326678	LOC_Os12g35590	21640401	21641720	expressed protein
qSRI-DWT12.1	Chr12	21454591	24326678	LOC_Os12g38630	23729900	23734896	asparagine synthase family protein, expressed
qSRI-DWT12.1	Chr12	21454591	24326678	LOC_Os12g35470	21571461	21572868	expressed protein
qSRI-DWT12.1	Chr12	21454591	24326678	LOC_Os12g38270	23501416	23502386	metallothionein, putative, expressed
qSRI-DWT12.1	Chr12	21454591	24326678	LOC_Os12g38590	23703442	23712907	pumilio-family RNA binding repeat containing protein, expressed
qSRI-DWT12.1	Chr12	21454591	24326678	LOC_Os12g35550	21614836	21617503	expressed protein
qSRI-DWT12.1	Chr12	21454591	24326678	LOC_Os12g38180	23442170	23447194	heat shock cognate 70 kDa protein 2, putative, expressed
qSRI-DWT12.1	Chr12	21454591	24326678	LOC_Os12g37260	22854611	22860200	lipoxygenase 2.1, chloroplast precursor, putative, expressed
qSRI-DWT12.1	Chr12	21454591	24326678	LOC_Os12g39450	24315168	24316705	expressed protein
qSRI-DWT12.1	Chr12	21454591	24326678	LOC_Os12g35465	21568373	21571189	expressed protein
qSRI-DWT12.1	Chr12	21454591	24326678	LOC_Os12g35560	21619787	21624694	kelch repeat protein, putative, expressed
qSRI-DWT12.1	Chr12	21454591	24326678	LOC_Os12g35550	21614867	21617503	expressed protein
qSRI-DWT12.1	Chr12	21454591	24326678	LOC_Os12g38370	23539196	23539936	RALFL41 - Rapid ALkalinization Factor RALF family protein precursor, expressed
qSRI-DWT12.1	Chr12	21454591	24326678	LOC_Os12g37690	23135056	23137352	MYB family transcription factor, putative, expressed
qSRI-DWT12.1	Chr12	21454591	24326678	LOC_Os12g35395	21526777	21528011	expressed protein
